# Supplementary material for: A Risk Stratification Scheme for In-Hospital Cardiogenic Shock in Patients With Acute Myocardial Infarction
Source: Front Cardiovasc Med. 2022 Mar 4;9:793497. doi: 10.3389/fcvm.2022.793497 (PMC8931535; doi:10.3389/fcvm.2022.793497)
Supplement: Supplementary file 4 [file Table_1.xlsx]

## Sheet: Sheet1
NO	Gendar(1.male; 2.female)	age	Date-Admission.DATE	Date-CS	Time-admission to CS (days)	Date-Procedure	ACS.Type(1.STEMI; 2.NSTEMI)	CS	in-hospital DEATH	SBP	DBP	HR	Time-symptom to admission (days)	HTN	DM	CRRT history	MI history	PCI history	CABG history	cardiac arrest	Thrombolysis	Primary PCI	PCI(1.yes；2.no)	TN≥5ULN	TN≥30ULN	SCR	CKMB(ULN：24)	ECG-ST-Tchange	LVEF	age_grp	MC	SBP_grp	AHF	eGFR	1.age_score_NEW	2.MC_score_NEW	3.SBP_score_NEW	4.AHF_score_NEW	5.CKMB_score_NEW	6.HR_score_NEW	7.eGFR_score_NEW
1863	1	72	15-04-06			15-04-07	1	0	1	102	74	135	2	1	1	1	0	0	0	1	0	0	2	1	0	181	285.1	1	40	3	0	2	0	34.14	4	0	3	0	2	3	3
1769	1	51	14-11-28	2014-11-28	0	14-11-28	1	1	1	127	94	133	24	1	0	1	0	0	0	0	1	1	1	1	1	152	306.4	1	28	2	0	1	0	44.8	1	0	0	0	2	3	3
2023	1	76	16-01-28	2016-01-29	1	16-01-29	1	1	1	90	55	114	16	0	1	1	0	0	0	0	0	0	2	1	1	141.5	60.2	0	48	3	0	2	1	44.87	4	0	3	5	0	3	3
1155	2	77	15-12-02				2	0	0	114	71	128	288	1	1	0	0	0	0	0	Not APP	Not APP	2	1	1	422.8	27.2	1	40	3	0	2	1	9.39	4	0	3	5	0	3	3
1996	2	83	15-12-04			15-12-04	1	0	1	132	85	102	24	1	0	0	0	0	0	0	0	0	2	1	1	190	150.8	1	55	3	0	1	1	23.27	4	0	0	5	0	3	3
2004	1	88	15-12-13	2015-12-13	0	15-12-13	1	1	1	126	78	110	24	0	0	0	0	0	0	0	0	0	2	Data Missing	Data Missing	211	51.9	1	Data missing	3	0	1	1	27.46	4	0	0	5	0	3	3
1814	1	63	15-02-08			15-02-26	1	0	0	160	75	116	72	0	1	1	0	0	0	0	0	0	1	1	1	233	28.2	1	47	2	0	1	1	26.21	1	0	0	5	0	3	3
118	1	64	14-06-30			14-06-30	1	0	0	142	96	108	21	1	1	0	0	0	0	0	0	1	1	1	1	271	21	1	46	2	0	1	1	21.95	1	0	0	5	0	3	3
1277	2	63	16-01-18			16-02-01	2	0	0	150	78	110	96	1	1	0	0	1	0	0	Not APP	Not APP	2	1	1	486	52.1	1	53	2	0	1	1	8.33	1	0	0	5	0	3	3
533	1	52	15-02-24				2	0	0	152	75	110	24	1	1	0	0	0	0	0	Not APP	Not APP	2	0	0	305	30.8	1	32	2	0	1	1	19.98	1	0	0	5	0	3	3
1953	1	85	15-09-29			15-09-29	1	0	0	109	55	106	53	0	0	0	0	0	0	0	0	0	1	1	0	600	35.8	1	66	3	0	2	0	8.28	4	0	3	0	0	3	3
1099	1	68	15-11-09			15-11-10	1	0	0	160	102	122	72	1	0	0	0	0	0	0	0	0	1	1	0	294	12.7	0	Data missing	3	0	1	0	19.74	4	0	0	0	0	3	3
1103	1	72	15-11-11			15-11-13	2	0	0	155	98	108	240	1	1	0	1	1	0	1	Not APP	Not APP	1	0	0	685	21.1	1	43	3	0	1	0	7.35	4	0	0	0	0	3	3
1834	1	63	15-03-08			15-03-08	1	0	0	92	62	100	48	1	1	1	0	0	0	0	0	0	1	1	1	261	258.5	1	34	2	0	2	1	23	1	0	3	5	2	0	3
1757	1	78	14-11-06	2014-11-13	7	14-11-06	1	1	1	129	77	89	5	0	1	1	0	0	0	0	0	1	1	1	1	165	963.2	1	40	3	0	1	1	37.38	4	0	0	5	2	0	3
2069	1	60	16-04-10			16-04-10	1	0	0	148	95	100	6	1	0	0	0	0	0	0	0	1	1	1	0	342	839.5	1	47	2	0	1	1	17	1	0	0	5	2	0	3
1665	1	61	14-07-19			14-07-19	1	0	0	160	100	95	7	1	0	0	0	0	0	0	0	1	1	1	0	218	410	1	33	2	0	1	1	28.49	1	0	0	5	2	0	3
1888	2	63	15-05-04			15-05-04	1	0	0	120	65	85	27	1	1	0	0	0	0	0	1	0	1	1	1	199	502.5	1	43	2	0	1	1	23.33	1	0	0	5	2	0	3
2018	1	73	16-01-20	2016-01-20	0	16-01-20	1	1	1	98	60	64	11	1	0	1	0	0	0	0	0	1	1	1	1	107	572.6	1	38	3	1	2	0	62.45	4	11	3	0	2	0	3
1777	2	76	14-12-17	2014-12-17	0	14-12-17	1	1	1	104	70	96	120	1	0	1	0	0	0	0	0	0	1	1	1	314	43.9	1	55	3	0	2	1	13.27	4	0	3	5	0	0	3
375	1	80	14-11-29			14-12-01	1	0	0	108	67	84	72	1	0	1	0	0	0	0	0	0	1	1	1	162	44.9	1	32	3	0	2	1	37.98	4	0	3	5	0	0	3
1755	1	88	14-11-05			14-11-05	1	0	0	100	64	50	96	1	0	0	0	0	0	0	0	0	1	1	0	441	51.2	0	36	3	0	2	1	11.73	4	0	3	5	0	0	3
387	1	72	14-12-08			14-12-11	1	0	0	105	60	90	168	1	0	0	0	0	0	0	1	0	1	1	1	320	34.2	0	52	3	0	2	1	17.69	4	0	3	5	0	0	3
454	2	77	15-01-14			15-01-16	2	0	0	110	86	64	336	1	0	0	0	0	0	0	Not APP	Not APP	1	1	1	157	18.8	1	36	3	0	2	1	29.45	4	0	3	5	0	0	3
1615	2	90	14-05-17				1	0	0	107	78	62	48	1	0	0	0	0	0	0	0	0	2	1	1	261	97.2	1	38	3	0	2	1	15.87	4	0	3	5	0	0	3
534	2	75	15-02-24				1	0	0	115	65	69	24	0	0	0	1	0	0	0	0	0	2	1	0	198	15.5	1	60	3	0	2	1	22.65	4	0	3	5	0	0	3
739	1	51	15-05-30			15-05-31	2	0	0	105	70	72	120	1	1	1	1	0	0	0	Not APP	Not APP	1	1	1	425	20	1	61	2	0	2	1	13.67	1	0	3	5	0	0	3
495	1	64	15-02-02			15-02-11	1	0	0	112	60	84	360	1	1	1	0	0	0	0	0	0	1	1	1	126.8	33.7	0	32	2	0	2	1	52.73	1	0	3	5	0	0	3
764	1	63	15-06-10			15-06-11	2	0	0	109	69	77	48	1	1	1	1	1	0	0	Not APP	Not APP	1	Data Missing	Data Missing	977.4	10.9	1	35	2	0	2	1	5.01	1	0	3	5	0	0	3
1955	2	69	15-10-01	2015-10-05	4	15-10-05	1	1	1	135	75	98	72	1	1	1	0	0	0	0	0	0	2	1	1	134	157.1	0	Data missing	3	0	1	1	36.15	4	0	0	5	0	0	3
1701	1	92	14-08-22	2014-09-16	25	14-08-22	1	1	1	127	78	86	10	1	1	1	0	0	0	0	0	0	2	1	1	104	11.7	1	29	3	0	1	1	61.58	4	0	0	5	0	0	3
1781	1	71	14-12-20			14-12-20	1	0	1	124	51	52	35	0	1	1	0	0	0	0	0	0	2	1	0	386	151.8	1	66	3	0	1	1	14.29	4	0	0	5	0	0	3
295	2	70	14-10-03			14-10-06	2	0	1	122	56	84	72	0	1	1	0	0	0	0	Not APP	Not APP	2	1	1	184	64.2	1	38	3	0	1	1	25	4	0	0	5	0	0	3
1808	2	90	15-01-25				1	0	1	140	72	52	72	1	0	0	0	0	0	0	0	0	2	1	1	165	24.2	1	Data missing	3	0	1	1	26.94	4	0	0	5	0	0	3
805	1	76	15-06-28			15-07-17	2	0	0	131	54	82	240	1	1	0	0	0	0	0	Not APP	Not APP	2	1	0	270	25.8	1	63	3	0	1	1	21.29	4	0	0	5	0	0	3
241	1	75	14-09-05				2	0	0	134	70	78	240	1	0	0	0	1	0	0	Not APP	Not APP	2	1	0	302	25	1	30	3	0	1	1	18.76	4	0	0	5	0	0	3
489	1	80	15-01-31				2	0	0	139	74	78	120	1	1	0	0	0	0	0	Not APP	Not APP	2	1	1	224	12.8	1	38	3	0	1	1	26.13	4	0	0	5	0	0	3
724	1	65	15-05-23			15-05-26	2	0	0	163	72	82	240	1	0	1	0	0	0	0	Not APP	Not APP	1	1	0	640	5.4	1	Data missing	3	0	1	1	8.12	4	0	0	5	0	0	3
1036	1	85	15-10-12			15-10-14	2	0	0	140	68	59	72	1	0	1	0	0	0	1	Not APP	Not APP	2	1	0	96	5	1	59	3	0	1	1	68.63	4	0	0	5	0	0	3
1743	1	77	14-10-09			14-10-20	1	0	0	160	70	78	64	1	0	0	1	0	0	1	0	0	2	1	0	236	37.8	1	60	3	0	1	1	24.8	4	0	0	5	0	0	3
1786	1	81	14-12-26			14-12-27	1	0	0	184	112	85	5	1	1	0	0	1	0	0	0	1	1	1	1	414	23.2	1	33	3	0	1	1	12.83	4	0	0	5	0	0	3
43	1	80	14-05-26				1	0	0	170	85	97	48	1	1	0	0	0	0	0	0	0	2	1	1	351	20.2	1	42	3	0	1	1	15.56	4	0	0	5	0	0	3
839	1	83	15-07-18				1	0	0	127	78	45	24	1	0	0	1	0	0	0	0	0	2	1	1	321	13.6	1	Data missing	3	0	1	1	17.13	4	0	0	5	0	0	3
1854	1	65	15-03-31			15-04-08	1	0	0	136	89	84	336	1	1	0	0	0	0	0	0	0	1	1	0	218	13.5	1	23	3	0	1	1	28.13	4	0	0	5	0	0	3
1679	1	82	14-08-01			14-08-04	1	0	0	145	85	88	168	1	0	1	0	0	0	0	1	0	1	1	1	108	12.3	1	45	3	0	1	1	60.35	4	0	0	5	0	0	3
836	1	75	15-07-17			15-07-22	1	0	0	130	75	70	168	0	0	0	0	1	0	0	0	0	1	1	0	232	10.5	1	39	3	0	1	1	25.43	4	0	0	5	0	0	3
418	1	71	14-12-29			15-01-07	1	0	0	144	81	72	480	1	0	0	0	0	0	0	0	0	1	1	0	230	9.5	1	41	3	0	1	1	25.97	4	0	0	5	0	0	3
1761	1	80	14-11-16			14-11-17	1	0	0	123	78	75	168	1	1	0	0	0	0	0	0	0	1	1	1	324.2	8.5	1	42	3	0	1	1	17.06	4	0	0	5	0	0	3
1522	1	67	16-04-06			16-04-15	2	0	0	126	77	80	288	1	0	0	0	0	0	0	Not APP	Not APP	1	1	1	235	22	0	32	3	0	1	1	25.63	4	0	0	5	0	0	3
1112	2	82	15-11-13				2	0	0	158	48	86	168	1	1	0	0	0	0	0	Not APP	Not APP	2	1	1	330	26.5	1	56	3	0	1	1	12.34	4	0	0	5	0	0	3
1655	2	68	14-06-29			14-07-10	1	0	0	120	56	50	24	0	1	1	0	0	0	0	0	0	1	1	1	143	44.6	1	45	3	0	1	1	33.64	4	0	0	5	0	0	3
224	2	78	14-08-26				2	0	0	162	95	87	240	1	1	0	0	0	0	0	Not APP	Not APP	2	1	1	157	13.4	0	59	3	0	1	1	29.37	4	0	0	5	0	0	3
1223	1	85	15-12-28			16-01-04	2	0	0	175	75	70	144	1	0	0	0	1	0	0	Not APP	Not APP	1	0	0	230	6.8	1	Data missing	3	0	1	1	25.04	4	0	0	5	0	0	3
884	2	80	15-08-07			15-08-10	2	0	0	120	76	72	48	1	1	0	0	0	0	0	Not APP	Not APP	1	0	0	196.2	20.9	1	Data missing	3	0	1	1	22.6	4	0	0	5	0	0	3
538	2	68	15-02-25				2	0	0	149	84	80	240	1	0	0	0	0	0	0	Not APP	Not APP	2	0	0	357.7	9.6	1	28	3	0	1	1	11.68	4	0	0	5	0	0	3
2144	1	60	14-07-28			14-07-31	2	0	1	150	90	75	504	1	0	0	0	0	0	0	Not APP	Not APP	1	1	1	270	3.8	0	63	2	0	1	1	22.33	1	0	0	5	0	0	3
1601	1	52	16-04-29			16-05-04	2	0	0	155	72	65	Data missing	1	1	0	0	0	0	0	Not APP	Not APP	1	1	1	585.3	8	1	64	2	0	1	1	9.41	1	0	0	5	0	0	3
996	1	52	15-09-23			15-09-28	2	0	0	210	104	68	Data missing	1	1	0	0	0	0	0	Not APP	Not APP	2	1	0	491	7.2	1	52	2	0	1	1	11.53	1	0	0	5	0	0	3
2077	1	64	16-04-18			16-04-18	1	0	0	167	103	68	24	1	1	1	0	1	0	0	0	1	1	1	1	663.8	47.6	1	55	2	0	1	1	7.81	1	0	0	5	0	0	3
1544	1	53	16-04-10			16-04-14	1	0	0	142	78	90	24	1	1	0	0	0	0	0	0	0	1	1	0	504.54	15.06	1	64	2	0	1	1	11.13	1	0	0	5	0	0	3
828	1	59	15-07-11			15-07-14	1	0	0	135	72	76	216	1	1	0	0	0	0	0	0	0	1	1	1	245.8	8.6	1	45	2	0	1	1	24.97	1	0	0	5	0	0	3
2095	1	54	14-11-20			14-12-01	2	0	0	153	70	89	96	0	1	0	1	0	0	0	Not APP	Not APP	1	1	1	290	13.5	0	50	2	0	1	1	21.01	1	0	0	5	0	0	3
1345	1	59	16-02-15			16-02-24	2	0	0	138	86	54	48	1	1	0	1	1	0	0	Not APP	Not APP	1	0	0	302.8	30.6	0	54	2	0	1	1	19.63	1	0	0	5	0	0	3
554	1	75	15-02-28			15-03-09	2	0	0	113	55	75	24	1	1	0	0	0	0	0	Not APP	Not APP	1	1	1	338	18.7	1	46	3	0	2	0	16.47	4	0	3	0	0	0	3
2012	1	75	15-12-22			15-12-22	1	0	0	102	51	71	18	1	0	0	0	0	0	0	0	1	1	1	1	337	81.2	1	62	3	0	2	0	16.53	4	0	3	0	0	0	3
1840	1	79	15-03-16			15-03-16	1	0	0	95	60	90	168	1	1	1	0	1	0	0	0	0	1	1	1	273	40.9	1	43	3	0	2	0	20.85	4	0	3	0	0	0	3
2109	2	71	14-10-13			14-10-22	2	0	0	94	56	72	96	1	1	0	0	0	0	0	Not APP	Not APP	1	1	1	273	30.4	1	Data missing	3	0	2	0	15.81	4	0	3	0	0	0	3
1843	2	75	15-03-20			15-03-20	1	0	0	98	62	48	72	0	0	0	0	0	0	0	0	0	1	1	0	194.4	40	1	46	3	0	2	0	23.14	4	0	3	0	0	0	3
1074	1	64	15-10-26			15-10-28	2	0	0	110	64	66	168	1	1	0	0	0	0	0	Not APP	Not APP	1	1	1	234.2	10.4	0	67	2	0	2	0	25.98	1	0	3	0	0	0	3
744	2	52	15-06-01			15-06-02	2	0	0	118	83	70	120	1	0	0	0	0	0	0	Not APP	Not APP	1	1	0	186	11.3	1	65	2	0	2	0	26.23	1	0	3	0	0	0	3
745	1	43	15-06-02			15-06-03	2	0	0	109	70	56	240	1	0	0	0	0	0	0	Not APP	Not APP	1	1	1	401.9	43.9	1	56	1	0	2	0	15.1	0	0	3	0	0	0	3
2033	1	66	16-02-09	2016-02-28	19	16-02-22	1	1	1	122	64	72	5	1	1	1	1	0	1	0	0	0	2	1	1	130.7	77	1	43.5	3	0	1	0	50.6	4	0	0	0	0	0	3
1280	1	68	16-01-19			16-01-25	2	0	0	172	96	58	96	1	0	0	0	1	0	0	Not APP	Not APP	1	1	0	274	13.7	1	65	3	0	1	0	21.41	4	0	0	0	0	0	3
1284	1	87	16-01-19			16-01-25	2	0	0	154	96	89	168	1	1	0	1	1	0	0	Not APP	Not APP	2	1	1	253	8.7	1	38	3	0	1	0	22.33	4	0	0	0	0	0	3
2020	1	82	16-01-25			16-01-25	1	0	0	122	73	85	5	1	0	1	0	0	0	0	0	1	1	1	1	1056	72.4	1	76	3	0	1	0	4.34	4	0	0	0	0	0	3
640	1	77	15-04-07			15-04-09	1	0	0	139	75	68	408	1	0	0	0	0	0	0	0	0	1	1	1	210	23.4	1	46	3	0	1	0	28.37	4	0	0	0	0	0	3
1504	1	69	16-03-30			16-03-30	1	0	0	163	63	98	24	1	1	1	0	1	0	0	0	1	1	1	1	633	19.8	1	Data missing	3	0	1	0	8.12	4	0	0	0	0	0	3
2038	1	65	16-02-18			16-02-18	1	0	0	182	85	75	6	1	0	0	0	0	0	0	0	1	1	1	1	255.2	13.6	1	49	3	0	1	0	23.45	4	0	0	0	0	0	3
1401	1	80	16-03-02			16-03-03	1	0	0	127	73	98	168	1	0	0	0	0	0	0	1	0	1	1	1	229	8	1	41	3	0	1	0	25.48	4	0	0	0	0	0	3
2100	1	69	14-11-04			14-11-05	2	0	0	125	68	78	240	1	1	0	1	0	0	0	Not APP	Not APP	1	1	0	305	11.9	0	44	3	0	1	0	18.86	4	0	0	0	0	0	3
2091	2	77	14-11-28			14-11-29	2	0	0	138	81	86	12	1	1	0	0	1	0	0	Not APP	Not APP	1	1	1	212	32.5	1	61	3	0	1	0	20.82	4	0	0	0	0	0	3
1143	2	81	15-11-25			15-11-26	2	0	0	147	91	86	336	1	1	0	0	0	0	0	Not APP	Not APP	1	1	1	168	9.4	1	58	3	0	1	0	26.96	4	0	0	0	0	0	3
2049	2	84	16-03-19			16-03-19	1	0	0	130	90	70	144	1	1	0	0	0	0	0	0	0	1	1	1	281	21.1	0	74	3	0	1	0	14.78	4	0	0	0	0	0	3
75	1	74	14-06-06			14-06-12	2	0	0	167	89	64	480	1	0	0	0	0	0	0	Not APP	Not APP	2	0	0	366	9.5	0	Data missing	3	0	1	0	15.07	4	0	0	0	0	0	3
1451	2	82	16-03-15			16-03-21	1	0	0	162	73	54	528	1	1	0	0	1	0	0	0	0	1	0	0	160	11.1	1	44	3	0	1	0	28.45	4	0	0	0	0	0	3
1056	1	61	15-10-20			15-10-28	1	0	0	134	73	64	360	1	0	0	0	1	0	0	0	0	1	1	0	344	7.6	1	62	2	0	1	0	16.83	1	0	0	0	0	0	3
1245	1	56	16-01-05			16-01-07	1	0	0	148	73	84	240	1	1	0	0	0	0	0	0	0	1	1	0	277.6	7	1	35	2	0	1	0	21.93	1	0	0	0	0	0	3
1316	1	53	16-01-30			16-02-01	2	0	0	136	74	54	33	0	0	0	0	0	0	0	Not APP	Not APP	2	1	1	240	37.4	0	61	2	0	1	0	26.24	1	0	0	0	0	0	3
437	2	59	15-01-07			15-01-26	1	0	0	123	72	80	168	1	1	0	0	0	0	0	0	0	1	1	0	217	16.3	1	66	2	0	1	0	21.4	1	0	0	0	0	0	3
2157	1	56	14-06-23			14-06-26	2	0	0	180	101	78	240	1	0	1	1	0	0	0	Not APP	Not APP	1	0	0	590.7	7.9	1	52	2	0	1	0	9.18	1	0	0	0	0	0	3
103	1	63	14-06-23			14-07-08	1	0	0	144	86	76	360	1	0	0	0	0	0	0	0	0	1	0	0	224.3	15.4	1	51	2	0	1	0	27.39	1	0	0	0	0	0	3
867	1	57	15-07-31			15-08-04	1	0	0	181	102	71	384	1	0	0	0	0	0	0	1	0	1	0	0	301	11.6	1	60	2	0	1	0	19.91	1	0	0	0	0	0	3
924	1	64	15-08-25			15-08-27	2	0	0	183	84	90	376	1	1	0	0	0	0	0	Not APP	Not APP	1	0	0	215	8.4	0	62	2	0	1	0	28.67	1	0	0	0	0	0	3
312	2	64	14-10-15			14-10-16	1	0	0	170	84	86	72	1	0	1	0	0	0	0	0	0	2	0	0	819	25	0	64	2	0	1	0	4.55	1	0	0	0	0	0	3
1810	2	44	15-01-28			15-01-28	1	0	0	152	77	74	1	1	1	0	0	0	0	0	0	1	1	1	1	821	120.7	1	45	1	0	1	0	4.89	0	0	0	0	0	0	3
893	2	49	15-08-13			15-08-14	2	0	0	169	84	84	24	1	1	1	0	0	0	0	Not APP	Not APP	1	1	0	96	7.7	0	61	1	0	1	0	56.95	0	0	0	0	0	0	3
1914	2	82	15-06-03	2015-06-04	1	15-06-03	1	1	1	105	64	142	11	0	0	0	0	0	0	0	0	1	1	1	0	89	292.1	1	27	3	0	2	1	55.98	4	0	3	5	2	3	0
1916	1	77	15-06-09	2015-06-15	6	15-06-09	1	1	1	92	63	115	17	0	0	0	0	0	0	0	0	1	1	1	1	88	373.1	1	32	3	0	2	1	77.42	4	0	3	5	2	3	0
1662	1	74	14-07-13			14-07-13	1	0	0	112	80	110	15	0	0	0	0	0	0	0	0	1	1	1	0	124	420	1	29	3	0	2	1	52.54	4	0	3	5	2	3	0
1845	1	37	15-03-22			15-03-22	1	0	0	108	75	110	7	0	0	0	0	0	0	0	0	1	1	1	1	81	427	1	45	1	0	2	1	98.85	0	0	3	5	2	3	0
2015	1	79	16-01-07	2016-01-12	5	16-01-08	1	1	1	141	97	123	19	1	0	0	0	0	0	0	0	1	1	1	1	96	330.7	1	37	3	3	1	1	69.66	4	11	0	5	2	3	0
1995	1	75	15-12-04			15-12-04	1	0	1	98	65	112	21	0	0	0	0	0	0	0	1	1	1	1	1	102	840.1	1	30	3	0	2	0	65.64	4	0	3	0	2	3	0
1734	1	66	14-09-26			14-09-26	1	0	0	104	136	102	16	1	1	0	0	0	0	0	1	1	1	1	1	94	954.9	1	33	3	0	2	0	74.02	4	0	3	0	2	3	0
1918	1	58	15-06-13			15-06-13	1	0	0	119	90	108	8	1	0	0	0	0	0	0	0	1	1	1	1	86	339.8	1	55	2	0	2	0	84.2	1	0	3	0	2	3	0
1260	1	80	16-01-10			16-01-15	2	0	0	158	72	108	9	1	1	0	0	0	0	0	Not APP	Not APP	1	1	0	78	622.58	0	69	3	0	1	0	88.29	4	0	0	0	2	3	0
2035	1	61	16-02-17			16-02-17	1	0	0	132	98	105	4	0	0	0	0	0	0	0	0	1	1	1	1	86.3	421.3	1	47	2	0	1	0	83.01	1	0	0	0	2	3	0
1925	1	56	15-06-24			15-06-24	1	0	0	149	79	110	5	1	1	0	0	1	0	0	0	1	1	1	1	79.7	389.7	1	51	2	0	1	0	92.59	1	0	0	0	2	3	0
1912	1	42	15-06-02			15-06-02	1	0	0	145	100	122	28	1	0	0	0	0	0	0	0	0	1	1	1	120.5	794.6	1	52	1	0	1	0	60.92	0	0	0	0	2	3	0
1703	2	88	14-08-25	2014-08-27	2	14-08-27	1	1	1	95	66	130	48	1	1	0	0	0	0	0	0	0	2	1	1	149	92.1	1	45	3	0	2	1	30.45	4	0	3	5	0	3	0
1677	1	77	14-07-29			14-07-30	1	0	0	107	77	104	29	1	0	0	0	0	0	0	0	0	1	1	1	131	112.1	1	50	3	0	2	1	48.91	4	0	3	5	0	3	0
41	1	75	14-05-26				1	0	0	107	67	107	168	0	1	0	0	0	0	0	0	0	2	1	1	127	6.4	1	30	3	0	2	1	50.97	4	0	3	5	0	3	0
783	1	69	15-06-18			15-06-18	2	0	0	107	55	102	12	0	0	0	0	0	0	0	Not APP	Not APP	1	1	0	98	107	0	40	3	0	2	1	69.91	4	0	3	5	0	3	0
629	1	81	15-04-01				2	0	0	97	57	109	20	1	0	0	0	0	0	0	Not APP	Not APP	2	1	1	100.1	35.4	0	45	3	0	2	1	66.04	4	0	3	5	0	3	0
1347	2	77	16-02-16			16-02-25	2	0	0	118	89	101	48	1	1	0	0	1	0	0	Not APP	Not APP	1	1	1	74	26.2	1	40	3	0	2	1	70.16	4	0	3	5	0	3	0
306	2	70	14-10-11			14-10-22	1	0	0	111	78	131	216	1	0	0	0	0	0	0	0	0	1	1	1	139	41.2	1	40	3	0	2	1	34.56	4	0	3	5	0	3	0
1039	2	75	15-10-12			15-10-12	2	0	0	106	72	125	12	0	1	0	1	0	0	0	Not APP	Not APP	1	Data Missing	Data Missing	107.1	13.3	1	44	3	0	2	1	46.04	4	0	3	5	0	3	0
203	1	59	14-08-12			14-08-12	1	0	1	112	79	102	168	1	1	0	0	0	0	0	0	0	2	1	1	74.8	95	1	Data missing	2	0	2	1	98.57	1	0	3	5	0	3	0
450	1	61	15-01-12			15-01-29	2	0	0	99	71	112	72	0	1	0	0	0	0	0	Not APP	Not APP	1	1	0	72.6	15.5	1	40	2	0	2	1	101.34	1	0	3	5	0	3	0
1287	1	59	16-01-20			16-01-25	1	0	0	116	87	112	48	1	1	0	0	1	0	0	0	0	1	1	0	130	138.2	1	53	2	0	2	1	52.09	1	0	3	5	0	3	0
148	1	59	14-07-16			14-07-16	1	0	0	110	70	101	15	1	1	0	0	0	0	0	0	1	1	1	1	79	59.4	1	51	2	0	2	1	92.55	1	0	3	5	0	3	0
1673	1	61	14-07-23			14-07-26	1	0	0	105	66	101	288	0	0	0	0	1	0	0	1	0	1	1	1	85	30.4	1	35	2	0	2	1	84.48	1	0	3	5	0	3	0
1837	1	64	15-03-12			15-03-13	1	0	0	101	74	116	168	0	1	0	0	0	0	0	0	0	1	1	1	120	26.4	1	35	2	0	2	1	56.19	1	0	3	5	0	3	0
701	1	60	15-05-14			15-05-18	1	0	0	95	62	118	144	0	0	0	0	0	0	0	0	0	1	1	1	116.6	22.9	1	Data missing	2	0	2	1	58.86	1	0	3	5	0	3	0
1797	1	52	15-01-05			15-01-10	1	0	0	108	78	101	24	0	1	0	0	0	0	0	0	0	1	1	1	84	13.5	1	36	2	0	2	1	88.46	1	0	3	5	0	3	0
1785	1	55	14-12-25			14-12-26	1	0	0	110	66	103	24	0	0	0	0	0	0	0	0	0	1	1	0	107	9.1	1	30	2	0	2	1	66.15	1	0	3	5	0	3	0
1178	1	64	15-12-13			15-12-14	1	0	0	108	76	110	120	1	1	0	0	0	0	0	0	0	1	1	1	123.9	18.1	0	Data missing	2	0	2	1	54.16	1	0	3	5	0	3	0
1783	1	45	14-12-22			14-12-29	1	0	0	100	64	124	28	1	1	0	0	0	0	0	0	0	1	1	1	157	78.1	1	34	1	0	2	1	44.26	0	0	3	5	0	3	0
946	1	29	15-09-01			15-09-06	1	0	0	109	69	108	72	0	0	0	0	0	0	0	0	0	2	1	1	87	33.3	1	47	1	0	2	1	95.64	0	0	3	5	0	3	0
1802	1	48	15-01-16			15-01-16	1	0	0	119	67	106	2	0	0	0	0	1	0	0	0	1	1	1	0	88	23	1	27	1	0	2	1	85.21	0	0	3	5	0	3	0
781	2	79	15-06-17	2015-06-21	4	15-06-18	2	1	1	141	94	102	21	1	0	0	0	0	0	0	Not APP	Not APP	2	1	1	62	57.2	1	38	3	0	1	1	85.6	4	0	0	5	0	3	0
1836	2	82	15-03-12	2015-03-18	6	15-03-13	1	1	1	125	70	109	22	1	1	0	0	0	0	0	0	0	2	1	1	68	33.6	0	36	3	0	1	1	76.37	4	0	0	5	0	3	0
2097	1	78	14-11-13			14-11-15	2	0	0	180	100	110	168	1	0	0	1	1	0	0	Not APP	Not APP	1	1	0	143	18.5	1	65	3	0	1	1	44.09	4	0	0	5	0	3	0
1288	1	75	16-01-20			16-01-21	1	0	0	137	88	118	9	1	0	0	0	0	0	0	0	0	2	1	1	112	59.4	1	48	3	0	1	1	58.92	4	0	0	5	0	3	0
874	1	66	15-08-03			15-09-24	1	0	0	148	89	106	48	1	0	0	1	1	0	1	0	0	1	1	1	140	25.5	1	Data missing	3	0	1	1	46.74	4	0	0	5	0	3	0
1289	1	74	16-01-20			16-01-21	1	0	0	154	93	130	48	1	0	0	1	1	1	0	0	0	1	1	1	118.9	23.9	1	40	3	0	1	1	55.14	4	0	0	5	0	3	0
1350	1	76	16-02-16			16-02-19	1	0	0	157	87	104	432	1	0	0	0	1	0	0	0	0	1	1	1	131.9	17.3	1	40	3	0	1	1	48.66	4	0	0	5	0	3	0
1979	1	70	15-11-12			15-11-16	1	0	0	129	92	138	2	0	0	0	0	0	0	0	0	1	1	1	1	90.3	10.8	1	26	3	0	1	1	76.61	4	0	0	5	0	3	0
1616	1	76	14-05-18			14-05-19	1	0	0	147	91	104	48	1	0	0	0	0	0	0	0	0	2	1	0	84	5.2	1	52	3	0	1	1	81.9	4	0	0	5	0	3	0
288	1	79	14-09-25				2	0	0	149	72	110	96	1	1	0	1	1	0	0	Not APP	Not APP	2	1	0	169	157.4	0	60	3	0	1	1	36.27	4	0	0	5	0	3	0
1727	2	81	14-09-20			14-09-20	1	0	0	152	89	110	8	0	0	0	0	1	0	0	0	1	1	1	1	69	44.3	1	57	3	0	1	1	75.28	4	0	0	5	0	3	0
1998	2	68	15-12-08			15-12-09	1	0	0	128	74	114	5	0	1	0	0	0	0	0	0	1	1	1	0	59.9	36.8	1	20	3	0	1	1	91.83	4	0	0	5	0	3	0
889	2	78	15-08-11			15-08-17	1	0	0	143	90	108	24	1	0	0	0	0	0	0	0	0	2	1	0	106	31.2	1	Data missing	3	0	1	1	46.22	4	0	0	5	0	3	0
959	2	65	15-09-07			15-09-07	1	0	0	176	104	108	48	0	1	0	0	0	0	0	0	0	1	1	1	136.5	28.2	1	44	3	0	1	1	35.82	4	0	0	5	0	3	0
431	2	80	15-01-05			15-01-10	1	0	0	125	72	116	336	0	0	0	0	0	0	0	0	0	1	1	0	97	12.1	0	33	3	0	1	1	50.94	4	0	0	5	0	3	0
792	1	65	15-06-22			15-06-26	2	0	0	161	91	116	240	1	1	0	0	0	0	1	Not APP	Not APP	1	Data Missing	Data Missing	130	10	1	50	3	0	1	1	51.07	4	0	0	5	0	3	0
2071	1	59	16-04-11	2016-04-11	0	16-04-11	1	1	1	143	114	113	24	1	1	0	0	0	0	0	0	1	1	1	1	178.43	71.86	1	26	2	0	1	1	36.14	1	0	0	5	0	3	0
726	1	60	15-05-24			15-05-29	1	0	0	126	79	103	48	1	1	0	0	0	0	0	0	0	1	1	0	117	79.8	1	35	2	0	1	1	58.62	1	0	0	5	0	3	0
522	1	52	15-02-12			15-02-15	1	0	0	124	76	104	48	1	0	0	0	0	0	0	0	0	2	1	1	116	47.9	1	Data missing	2	0	1	1	60.95	1	0	0	5	0	3	0
174	1	50	14-07-30			14-07-31	1	0	0	125	91	105	120	0	1	0	0	0	0	0	1	0	1	1	1	61	21.4	1	28	2	0	1	1	128.99	1	0	0	5	0	3	0
2008	2	54	15-12-18			15-12-18	1	0	0	178	111	120	4	1	1	0	0	0	0	0	0	1	1	1	1	73	96.5	1	34	2	0	1	1	76.59	1	0	0	5	0	3	0
1480	1	62	16-03-24				1	0	0	131	67	116	120	0	0	0	0	0	0	0	0	0	2	0	0	90	7.2	0	57	2	0	1	1	78.83	1	0	0	5	0	3	0
1212	1	49	15-12-24			15-12-25	2	0	0	135	85	105	48	1	1	0	0	0	0	0	Not APP	Not APP	1	1	0	67.4	106.2	1	52	1	0	1	1	115.43	0	0	0	5	0	3	0
688	1	37	15-05-07				2	0	0	129	79	101	72	0	0	0	0	0	0	0	Not APP	Not APP	2	1	0	74	24.5	1	Data missing	1	0	1	1	109.72	0	0	0	5	0	3	0
1718	1	37	14-09-13			14-09-19	1	0	0	122	75	110	51	0	0	0	0	0	0	0	0	0	1	1	1	105	77.9	1	38	1	0	1	1	73.27	0	0	0	5	0	3	0
671	1	41	15-04-23			15-04-24	2	0	0	121	75	103	168	1	1	0	0	0	0	0	Not APP	Not APP	2	1	0	93	5.7	0	70	1	0	1	1	82.55	0	0	0	5	0	3	0
1656	1	79	14-07-01			14-07-10	1	0	1	108	60	104	48	1	0	0	0	0	0	0	0	0	1	1	1	185.3	46.2	1	42	3	0	2	0	32.61	4	0	3	0	0	3	0
776	1	78	15-06-16			15-06-18	1	0	0	115	84	103	96	1	1	0	0	0	0	0	0	0	1	1	0	126.1	9.3	0	59	3	0	2	0	50.98	4	0	3	0	0	3	0
1156	1	72	15-12-03			15-12-05	1	0	0	119	73	106	360	0	0	0	0	0	0	0	1	0	1	0	0	88	7.3	1	Data missing	3	0	2	0	78.48	4	0	3	0	0	3	0
55	2	77	14-05-30				2	0	0	119	71	120	12	0	0	0	0	0	0	0	Not APP	Not APP	2	0	0	88	4.5	0	Data missing	3	0	2	0	57.44	4	0	3	0	0	3	0
163	1	60	14-07-25			14-07-26	1	0	0	100	70	112	48	1	0	0	0	0	0	0	1	0	1	1	1	88	89.6	1	45	2	0	2	0	81.44	1	0	3	0	0	3	0
220	1	61	14-08-24			14-08-25	1	0	0	117	78	102	168	0	0	0	0	0	0	0	0	0	1	1	1	90	16.4	1	52	2	0	2	0	79.09	1	0	3	0	0	3	0
34	1	57	14-05-20			14-05-22	1	0	0	117	76	102	72	1	0	0	0	0	0	0	0	0	1	1	1	133.5	15.2	1	Data missing	2	0	2	0	50.87	1	0	3	0	0	3	0
416	1	59	14-12-26			14-12-26	1	0	0	105	75	101	72	0	0	0	0	0	0	0	0	0	1	1	1	82	21.8	0	47	2	0	2	0	88.65	1	0	3	0	0	3	0
1176	2	64	15-12-13			15-12-14	2	0	0	109	64	115	48	1	0	0	0	0	0	0	Not APP	Not APP	2	1	1	103	33.9	1	Data missing	2	0	2	0	49.73	1	0	3	0	0	3	0
209	2	64	14-08-15			14-08-15	1	0	0	117	75	102	48	1	0	0	0	0	0	0	0	0	1	1	1	89.8	62.9	1	57	2	0	2	0	58.26	1	0	3	0	0	3	0
401	2	58	14-12-15			14-12-16	1	0	0	119	77	120	96	1	1	0	0	0	0	0	0	0	1	1	0	95.3	14.8	1	53	2	0	2	0	55.5	1	0	3	0	0	3	0
925	1	50	15-08-25			15-08-26	1	0	0	118	84	104	504	0	0	0	0	1	0	0	0	0	1	0	0	80.8	11.2	1	Data missing	2	0	2	0	93.26	1	0	3	0	0	3	0
1841	1	27	15-03-17			15-03-17	1	0	0	103	65	103	2	0	0	0	0	0	0	0	0	1	1	1	0	82.2	180.7	1	59	1	0	2	0	103.61	0	0	3	0	0	3	0
1181	1	47	15-12-14			15-12-16	1	0	0	97	57	104	96	0	0	0	0	0	0	0	0	0	1	1	1	90	37.3	1	Data missing	1	0	2	0	83.38	0	0	3	0	0	3	0
344	1	48	14-11-05				1	0	0	100	65	104	192	0	0	0	0	1	0	0	0	1	2	1	1	82	10.4	1	41	1	0	2	0	92.45	0	0	3	0	0	3	0
2160	1	47	14-06-02			14-06-05	2	0	0	111	56	102	20	0	0	0	0	0	0	0	Not APP	Not APP	1	0	0	61	92.1	1	54	1	0	2	0	130.62	0	0	3	0	0	3	0
571	1	67	15-03-06			15-03-07	2	0	0	153	74	102	192	0	0	0	0	0	0	0	Not APP	Not APP	1	1	0	55	9.7	1	Data missing	3	0	1	0	136.98	4	0	0	0	0	3	0
2048	1	70	16-03-16			16-03-16	1	0	0	140	88	109	12	1	0	0	0	0	0	0	0	1	1	1	1	60	161.8	1	66	3	0	1	0	122.79	4	0	0	0	0	3	0
1408	1	68	16-03-04			16-03-07	1	0	0	126	78	110	168	0	0	0	0	1	0	0	0	0	1	1	1	82	58.4	1	31	3	0	1	0	86.13	4	0	0	0	0	3	0
1812	1	82	15-01-30			15-02-13	1	0	0	136	80	106	22	1	1	0	1	1	0	0	0	0	2	1	1	123	47.4	1	60	3	0	1	0	51.94	4	0	0	0	0	3	0
1742	1	80	14-10-08			14-10-08	1	0	0	146	97	102	5	1	0	0	0	0	0	0	0	1	1	1	0	124.4	20.6	1	47	3	0	1	0	51.52	4	0	0	0	0	3	0
1722	2	81	14-09-17			14-09-17	1	0	0	137	70	102	3	1	1	0	0	0	0	0	0	1	1	1	0	64	61.1	1	74	3	0	1	0	82.1	4	0	0	0	0	3	0
1171	2	67	15-12-09			15-12-09	1	0	0	127	90	118	120	1	1	0	0	0	0	0	0	0	1	1	1	54	39.4	1	Data missing	3	0	1	0	103.81	4	0	0	0	0	3	0
2053	2	75	16-03-23			16-03-23	1	0	0	180	80	110	3	1	1	0	0	0	0	0	0	1	1	1	1	85	17	1	70	3	0	1	0	60.11	4	0	0	0	0	3	0
2029	2	82	16-02-04			16-02-04	1	0	0	154	92	102	5	1	0	0	0	0	0	0	0	0	2	1	1	111.5	14.6	1	48	3	0	1	0	43.16	4	0	0	0	0	3	0
864	1	71	15-07-29			15-07-30	1	0	0	146	91	110	240	1	0	0	0	0	0	0	1	0	1	Data Missing	Data Missing	117	10.8	0	63	3	0	1	0	56.65	4	0	0	0	0	3	0
1066	1	52	15-10-23			15-10-24	2	0	0	144	90	102	48	0	0	0	0	0	0	0	Not APP	Not APP	1	1	1	94	27.5	1	63	2	0	1	0	77.69	1	0	0	0	0	3	0
2121	1	63	14-09-18			14-09-22	2	0	0	150	110	106	72	1	1	0	0	0	0	0	Not APP	Not APP	1	1	0	91	23.1	1	Data missing	2	0	1	0	77.57	1	0	0	0	0	3	0
1788	1	62	14-12-28			14-12-28	1	0	0	150	96	110	40	1	0	0	0	0	0	0	0	0	2	1	1	90	84.8	1	40	2	0	1	0	78.83	1	0	0	0	0	3	0
523	1	51	15-02-12			15-02-13	1	0	0	128	85	110	48	1	1	0	0	0	0	0	0	0	1	1	0	57.2	45.8	1	60	2	0	1	0	138.37	1	0	0	0	0	3	0
1327	1	51	16-02-03			16-02-05	1	0	0	154	98	113	72	1	0	0	0	0	0	0	0	0	1	1	1	90.1	36.6	1	51	2	0	1	0	81.91	1	0	0	0	0	3	0
1311	1	51	16-01-28			16-01-30	1	0	0	156	100	110	216	0	0	0	0	1	0	0	0	0	1	1	0	95.7	13.7	1	32	2	0	1	0	76.4	1	0	0	0	0	3	0
1085	1	61	15-11-01			15-11-02	1	0	0	138	78	112	48	0	0	0	0	0	0	0	0	0	1	1	1	75	12.1	1	Data missing	2	0	1	0	97.61	1	0	0	0	0	3	0
653	1	56	15-04-12			15-04-12	2	0	0	130	84	116	10	1	0	0	0	0	0	0	Not APP	Not APP	2	1	1	71	49.8	0	32	2	0	1	0	105.8	1	0	0	0	0	3	0
1720	2	61	14-09-14			14-09-15	1	0	0	124	105	106	144	1	0	0	0	0	0	0	0	0	1	1	1	79	114.9	1	54	2	0	1	0	68.21	1	0	0	0	0	3	0
130	2	61	14-07-06			14-07-06	1	0	0	152	87	110	4	1	0	0	0	0	0	0	0	1	1	1	1	54	29.7	1	62	2	0	1	0	105.81	1	0	0	0	0	3	0
1447	2	56	16-03-15			16-03-17	1	0	0	157	102	104	120	1	1	0	0	1	0	0	0	0	1	1	0	58.9	13.4	1	52	2	0	1	0	97.39	1	0	0	0	0	3	0
438	2	54	15-01-07			15-01-09	1	0	0	147	71	116	120	1	0	0	0	0	0	0	1	0	2	1	0	58	13.8	0	58	2	0	1	0	99.87	1	0	0	0	0	3	0
765	1	59	15-06-10			15-06-13	2	0	0	138	98	120	48	1	0	0	0	0	0	0	Not APP	Not APP	2	0	0	164	64.4	1	70	2	0	1	0	39.84	1	0	0	0	0	3	0
381	1	57	14-12-02			14-12-03	1	0	0	120	70	102	360	1	0	0	0	0	0	0	1	0	1	0	0	82	12	1	64	2	0	1	0	89.28	1	0	0	0	0	3	0
1497	2	62	16-03-29			16-04-01	2	0	0	180	100	106	72	1	1	0	0	0	0	0	Not APP	Not APP	2	0	0	62	12.4	1	64	2	0	1	0	89.92	1	0	0	0	0	3	0
2009	2	57	15-12-18			15-12-18	1	0	0	125	80	120	47	0	0	0	0	0	0	0	0	0	1	0	0	83	71.6	1	43	2	0	1	0	65.32	1	0	0	0	0	3	0
596	1	48	15-03-17			15-03-19	2	0	0	138	71	101	192	1	1	0	0	0	0	0	Not APP	Not APP	1	1	0	109	8.2	1	56	1	0	1	0	66.56	0	0	0	0	0	3	0
1748	1	42	14-10-16			14-10-16	1	0	0	149	72	110	6	0	1	0	0	0	0	0	0	1	1	1	1	91.5	43.9	1	42	1	0	1	0	83.7	0	0	0	0	0	3	0
1921	1	46	15-06-20			15-06-27	1	0	0	120	75	105	96	0	0	0	0	0	0	0	0	0	1	1	1	58	23.9	1	62	1	0	1	0	139.05	0	0	0	0	0	3	0
440	1	68	15-01-08	2015-01-13	5	15-01-13	1	1	1	107	81	93	3	0	0	0	0	0	0	0	0	1	1	1	1	76	370.5	1	68	3	1	2	1	94.03	4	11	3	5	2	0	0
1908	1	78	15-05-24			15-05-24	1	0	1	100	70	98	12	1	0	0	0	0	0	0	0	1	1	1	1	148	482.6	1	23	3	0	2	1	42.38	4	0	3	5	2	0	0
1623	1	70	14-05-28			14-05-28	1	0	0	95	64	82	19	0	0	0	0	0	0	0	0	1	1	1	1	112	515.8	1	54	3	0	2	1	59.75	4	0	3	5	2	0	0
2003	1	77	15-12-12			15-12-12	1	0	0	105	66	80	10	1	1	0	0	0	0	0	0	1	1	1	0	76	506.3	1	53	3	0	2	1	91.69	4	0	3	5	2	0	0
1664	1	87	14-07-19			14-07-21	1	0	0	110	70	75	20	1	1	0	0	0	0	0	0	0	1	1	0	149	254.9	1	56	3	0	2	1	41.13	4	0	3	5	2	0	0
2034	1	78	16-02-10			16-02-10	1	0	0	96	47	94	16	1	0	0	0	0	0	0	0	1	1	1	0	96	615	0	50	3	0	2	1	69.84	4	0	3	5	2	0	0
2059	2	65	16-03-29			16-03-29	1	0	0	116	78	78	6	0	0	0	0	0	0	0	0	1	1	1	0	51.3	321.3	1	42	3	0	2	1	110.82	4	0	3	5	2	0	0
2005	2	73	15-12-14			15-12-15	1	0	0	101	62	98	6	0	1	0	0	0	0	0	0	1	1	0	0	85	435.2	1	46	3	0	2	1	60.44	4	0	3	5	2	0	0
802	1	55	15-06-25			15-06-25	2	0	0	106	65	78	24	0	0	0	0	0	0	0	Not APP	Not APP	1	1	1	104	246.7	1	Data missing	2	0	2	1	68.35	1	0	3	5	2	0	0
1628	1	60	14-06-04			14-06-05	1	0	0	92	60	62	10	0	0	0	0	0	0	0	0	1	1	1	1	65	558.4	1	52	2	0	2	1	115.52	1	0	3	5	2	0	0
1307	1	55	16-01-27			16-01-27	1	0	0	95	68	98	24	0	0	0	1	1	0	0	0	1	1	1	1	130	398.4	1	33	2	0	2	1	52.84	1	0	3	5	2	0	0
1870	1	56	15-04-15			15-04-15	1	0	0	105	65	55	24	1	0	0	0	0	0	0	0	1	1	1	1	191	372.6	1	28	2	0	2	1	33.77	1	0	3	5	2	0	0
1987	1	56	15-11-25			15-11-25	1	0	0	115	64	92	2	0	0	0	0	0	0	0	0	1	1	1	1	73	340.2	1	40	2	0	2	1	102.46	1	0	3	5	2	0	0
1915	2	55	15-06-07			15-06-07	1	0	0	102	68	78	7	0	1	0	0	0	0	0	0	1	1	1	1	53	478.9	1	50	2	0	2	1	110.41	1	0	3	5	2	0	0
1707	1	75	14-08-31			14-09-01	1	0	0	142	103	91	10	1	0	0	0	0	0	0	0	0	1	1	0	73	740.4	1	53	3	0	1	1	96.56	4	0	0	5	2	0	0
1982	1	76	15-11-17			15-11-17	1	0	0	124	58	100	17	0	0	0	0	0	0	0	0	1	1	1	1	152	452.3	1	28	3	0	1	1	41.31	4	0	0	5	2	0	0
1895	1	79	15-05-12			15-05-12	1	0	0	142	78	58	48	1	0	0	0	0	0	0	0	0	1	1	0	108	279.8	1	59	3	0	1	1	60.8	4	0	0	5	2	0	0
1809	1	85	15-01-26			15-01-26	1	0	0	155	70	72	1	1	0	0	0	0	0	0	0	1	1	1	0	142	262.2	1	47	3	0	1	1	43.68	4	0	0	5	2	0	0
205	1	67	14-08-13			14-08-14	1	0	0	199	73	62	120	1	0	0	0	0	0	0	0	0	2	1	1	11.4	260.4	0	51	3	0	1	1	842.09	4	0	0	5	2	0	0
2062	2	81	16-03-30			16-03-30	1	0	0	128	84	95	1	1	1	0	0	0	0	0	0	1	1	1	1	57	620.3	1	50	3	0	1	1	93.85	4	0	0	5	2	0	0
1818	2	77	15-02-15			15-02-15	1	0	0	150	70	83	17	0	0	0	0	0	0	0	1	1	1	1	0	60.6	319.9	1	41	3	0	1	1	88.35	4	0	0	5	2	0	0
1847	2	72	15-03-24			15-03-24	1	0	0	135	75	65	8	1	0	0	0	0	0	0	0	1	1	1	1	45	551.2	0	61	3	0	1	1	126.26	4	0	0	5	2	0	0
1946	1	59	15-08-23			15-08-23	1	0	0	122	85	76	12	0	0	0	0	0	0	0	0	1	1	1	0	76	484.4	1	42	2	0	1	1	96.78	1	0	0	5	2	0	0
1945	1	60	15-08-21			15-08-22	1	0	0	120	71	78	6	0	0	0	0	0	0	0	0	1	1	1	1	77	388.1	1	56	2	0	1	1	95	1	0	0	5	2	0	0
1732	1	61	14-09-23			14-09-24	1	0	0	185	95	55	47	0	1	0	0	0	0	0	0	0	1	1	1	149	242.8	1	35	2	0	1	1	44.2	1	0	0	5	2	0	0
1711	1	53	14-09-06			14-09-06	1	0	0	130	70	70	15	1	0	0	0	0	0	0	0	1	1	1	0	90	387.1	0	50	2	0	1	1	81.38	1	0	0	5	2	0	0
1865	1	58	15-04-07			15-04-08	1	0	0	149	74	74	15	1	0	0	0	0	0	0	0	1	1	Data Missing	Data Missing	88	690.6	1	45	2	0	1	1	82	1	0	0	5	2	0	0
1763	1	47	14-11-20			14-11-20	1	0	0	145	90	76	10	1	0	0	0	0	0	0	0	1	1	1	1	72	1051.3	1	42	1	0	1	1	107.88	0	0	0	5	2	0	0
1927	1	49	15-06-26			15-06-26	1	0	0	148	94	69	3	0	0	0	0	0	0	0	0	1	1	1	1	78.8	407.2	1	52	1	0	1	1	96.39	0	0	0	5	2	0	0
1713	1	66	14-09-09	2014-09-13	4	14-09-09	1	1	1	108	68	81	24	1	0	0	0	0	0	0	0	1	1	1	1	101	343.2	1	40	3	0	2	0	68.13	4	0	3	0	2	0	0
1137	1	66	15-11-23			15-11-24	2	0	0	101	54	70	24	1	1	0	0	0	0	0	Not APP	Not APP	1	1	1	85	896	1	Data missing	3	0	2	0	83.14	4	0	3	0	2	0	0
1933	1	80	15-07-07			15-07-07	1	0	0	113	70	60	4	0	0	0	0	1	0	0	0	1	1	1	1	73.2	438.9	1	34	3	0	2	0	95	4	0	3	0	2	0	0
1864	1	70	15-04-06			15-04-06	1	0	0	110	64	90	5	1	0	0	0	0	0	0	0	1	1	1	1	90	432.2	1	47	3	0	2	0	76.91	4	0	3	0	2	0	0
1890	1	65	15-05-07			15-05-07	1	0	0	119	70	90	8	0	0	0	0	0	0	0	0	1	1	1	0	92.2	377.5	1	42	3	0	2	0	75.93	4	0	3	0	2	0	0
1966	1	68	15-10-21			15-10-21	1	0	0	107	69	86	8	0	0	0	0	0	0	0	0	1	1	1	1	78.6	357	1	60	3	0	2	0	90.45	4	0	3	0	2	0	0
1873	1	74	15-04-16			15-04-16	1	0	0	110	60	77	1	0	0	0	0	0	0	0	0	1	1	1	1	61	342.2	1	56	3	0	2	0	119.12	4	0	3	0	2	0	0
2068	1	79	16-04-09			16-04-09	1	0	0	117	75	84	5	0	0	0	0	0	0	0	0	1	1	1	1	70	271.7	1	56	3	0	2	0	100.29	4	0	3	0	2	0	0
1749	1	87	14-10-18			14-10-18	1	0	0	115	61	72	3	1	1	0	0	0	0	0	0	1	1	1	1	119	253.8	1	67	3	0	2	0	53.31	4	0	3	0	2	0	0
679	1	65	15-05-02			15-05-03	2	0	0	119	74	65	5	1	0	0	0	0	0	0	Not APP	Not APP	1	1	0	100	279.5	0	61	3	0	2	0	69.13	4	0	3	0	2	0	0
1659	2	66	14-07-08			14-07-08	1	0	0	119	75	82	4	1	1	0	0	0	0	0	0	1	1	1	1	100	634.8	1	52	3	0	2	0	51.14	4	0	3	0	2	0	0
1234	2	65	15-12-31			15-12-31	1	0	0	112	60	79	3	0	0	0	0	0	0	0	0	1	1	1	1	50	345.3	0	63	3	0	2	0	114.15	4	0	3	0	2	0	0
1688	1	63	14-08-04			14-08-04	1	0	0	108	78	86	11	0	0	0	0	0	0	0	0	1	1	1	0	85	1172.2	1	44	2	0	2	0	83.93	1	0	3	0	2	0	0
1871	1	53	15-04-15			15-04-15	1	0	0	92	54	62	9	0	1	0	0	0	0	0	0	1	1	1	0	101	667.5	1	41	2	0	2	0	71.24	1	0	3	0	2	0	0
1853	1	53	15-03-30			15-03-30	1	0	0	108	72	82	21	1	0	0	0	0	0	0	0	1	1	1	1	86	540.1	1	49	2	0	2	0	85.76	1	0	3	0	2	0	0
1640	1	61	14-06-15			14-06-15	1	0	0	114	71	77	10	0	0	0	0	0	0	0	1	1	1	1	1	77	537.6	1	43	2	0	2	0	94.69	1	0	3	0	2	0	0
1903	1	51	15-05-18			15-05-18	1	0	0	108	60	74	6	0	0	0	0	0	0	0	0	1	1	1	1	82	418.4	1	53	2	0	2	0	91.31	1	0	3	0	2	0	0
559	1	62	15-02-28			15-02-28	1	0	0	112	60	80	1	1	0	0	0	0	0	0	0	1	1	1	1	61	363.6	1	Data missing	2	0	2	0	123.48	1	0	3	0	2	0	0
1794	1	58	15-01-02			15-01-02	1	0	0	119	71	80	2	0	1	0	0	0	0	0	0	1	1	1	0	75	326.1	1	48	2	0	2	0	98.61	1	0	3	0	2	0	0
2037	1	52	16-02-17			16-02-18	1	0	0	102	58	74	1	1	0	0	0	0	0	0	0	1	1	1	1	67.5	305.7	1	46	2	0	2	0	113.86	1	0	3	0	2	0	0
1952	1	50	15-09-25			15-09-25	1	0	0	101	66	90	24	0	1	0	0	0	0	0	0	1	1	1	1	72.1	280.5	1	40	2	0	2	0	106.36	1	0	3	0	2	0	0
1947	1	54	15-08-29			15-08-29	1	0	0	109	73	80	8	0	0	0	0	0	0	0	0	1	1	1	0	88	271.8	1	67	2	0	2	0	83.2	1	0	3	0	2	0	0
1804	1	60	15-01-17			15-01-17	1	0	0	110	86	96	9	0	0	0	0	0	0	0	0	1	1	1	0	82	262.5	1	60	2	0	2	0	88.35	1	0	3	0	2	0	0
1930	1	57	15-07-05			15-07-05	1	0	0	116	62	66	4	0	0	0	0	0	0	0	0	1	1	1	1	97.6	1541.1	0	47	2	0	2	0	73.02	1	0	3	0	2	0	0
1387	2	55	16-02-25			16-02-25	1	0	0	114	71	92	24	1	0	0	0	1	0	0	0	1	1	1	1	65.4	402.1	1	45	2	0	2	0	86.63	1	0	3	0	2	0	0
1796	2	56	15-01-03			15-01-03	1	0	0	110	78	72	1	1	0	0	0	0	0	0	0	1	1	1	0	58	317.2	1	61	2	0	2	0	99.14	1	0	3	0	2	0	0
1806	1	62	15-01-20			15-01-20	1	0	0	102	68	78	49	0	0	0	0	0	0	0	0	0	1	0	0	88	494.6	1	52	2	0	2	0	80.9	1	0	3	0	2	0	0
1894	1	55	15-05-11			15-05-11	1	0	0	107	66	81	14	0	0	0	0	0	0	0	0	1	1	0	0	96	294.3	1	66	2	0	2	0	74.97	1	0	3	0	2	0	0
2011	1	42	15-12-21	2015-12-24	3	15-12-21	1	1	1	111	87	76	20	0	0	0	0	0	0	0	0	1	1	1	1	92	366.1	1	50	1	0	2	0	83.17	0	0	3	0	2	0	0
1712	1	36	14-09-07	2014-09-08	1	14-09-08	1	1	0	99	57	78	27	1	0	0	0	0	0	0	1	0	1	1	1	190	718.8	1	46	1	0	2	0	37.16	0	0	3	0	2	0	0
311	1	35	14-10-14			14-10-14	1	0	0	96	65	85	13	0	0	0	0	0	0	0	0	1	1	1	1	83	1004.6	1	47	1	0	2	0	97.2	0	0	3	0	2	0	0
1716	1	47	14-09-12			14-09-12	1	0	0	114	75	83	5	0	0	0	0	0	0	0	0	1	1	1	0	79.1	469.4	1	42	1	0	2	0	96.78	0	0	3	0	2	0	0
2028	1	48	16-02-04			16-02-04	1	0	0	118	90	95	9	0	0	0	0	0	0	0	1	1	1	1	1	67.6	465.4	1	60	1	0	2	0	115.52	0	0	3	0	2	0	0
221	1	32	14-08-24			14-08-24	1	0	0	98	59	82	12	0	0	0	0	0	0	0	1	1	1	1	0	61	302.3	1	65	1	0	2	0	141.22	0	0	3	0	2	0	0
1738	1	43	14-09-30			14-09-30	1	0	0	114	64	68	9	0	0	0	0	0	0	0	0	1	1	1	0	76	265.4	1	64	1	0	2	0	103.2	0	0	3	0	2	0	0
1672	1	41	14-07-21			14-07-21	1	0	0	118	72	83	12	0	0	0	0	0	0	0	1	1	1	1	0	77	247.7	1	61	1	0	2	0	102.64	0	0	3	0	2	0	0
1970	1	36	15-11-06			15-11-06	1	0	0	116	85	90	9	0	0	0	0	0	0	0	0	1	1	1	1	76	254.4	0	56	1	0	2	0	106.99	0	0	3	0	2	0	0
666	1	72	15-04-21			15-04-21	2	0	0	120	77	72	24	0	0	0	0	0	0	0	Not APP	Not APP	1	1	1	81	437.3	1	54	3	0	1	0	86.36	4	0	0	0	2	0	0
1330	1	81	16-02-08			16-02-08	2	0	0	127	71	62	11	1	0	0	0	1	0	0	Not APP	Not APP	1	1	1	83.8	373.7	1	Data missing	3	0	1	0	81.07	4	0	0	0	2	0	0
1668	1	73	14-07-20			14-07-20	1	0	0	120	70	80	40	1	0	0	0	0	0	0	0	0	1	1	0	126	657.3	1	53	3	0	1	0	51.72	4	0	0	0	2	0	0
2046	1	65	16-03-16			16-03-16	1	0	0	124	84	99	1	0	0	0	0	0	0	0	0	1	1	1	1	70	486.3	1	41	3	0	1	0	104.34	4	0	0	0	2	0	0
1891	1	66	15-05-07			15-05-08	1	0	0	135	61	79	5	1	0	0	0	0	0	0	0	1	1	1	1	91	311.1	1	51	3	0	1	0	76.85	4	0	0	0	2	0	0
2050	1	68	16-03-19			16-03-19	1	0	0	149	88	65	12	1	0	0	0	0	0	0	0	1	1	1	1	92	310.3	1	67	3	0	1	0	75.42	4	0	0	0	2	0	0
1779	1	68	14-12-18			14-12-18	1	0	0	146	85	84	8	1	0	0	0	0	0	0	0	1	1	1	0	73	300.3	1	56	3	0	1	0	98.5	4	0	0	0	2	0	0
1948	1	67	15-09-03			15-09-03	1	0	0	132	86	76	20	1	0	0	0	0	0	0	1	1	1	1	0	78	285.9	1	46	3	0	1	0	91.53	4	0	0	0	2	0	0
1815	1	66	15-02-10			15-02-10	1	0	0	126	89	62	2	1	1	0	0	0	0	0	0	1	1	1	1	102	269.8	1	60	3	0	1	0	67.36	4	0	0	0	2	0	0
1762	2	79	14-11-16			14-11-17	1	0	0	131	75	88	4	1	0	0	1	1	0	0	0	1	1	1	1	75	341.7	1	66	3	0	1	0	68.72	4	0	0	0	2	0	0
1911	2	68	15-05-31			15-06-01	1	0	0	153	82	72	48	1	1	0	0	0	0	0	0	0	1	1	1	53	297.7	1	50	3	0	1	0	105.76	4	0	0	0	2	0	0
1997	2	87	15-12-05			15-12-05	1	0	0	158	85	85	12	1	1	0	0	0	0	0	0	1	1	1	1	85	273.8	1	41	3	0	1	0	58.32	4	0	0	0	2	0	0
1960	2	73	15-10-05			15-10-05	1	0	0	144	93	88	5	0	0	0	0	0	0	0	0	1	1	1	1	55	266.3	1	54	3	0	1	0	99.88	4	0	0	0	2	0	0
1859	1	50	15-04-04			15-04-04	1	0	0	140	80	76	10	1	0	0	0	0	0	0	0	1	1	1	0	86	1255.5	1	56	2	0	1	0	86.78	1	0	0	0	2	0	0
1800	1	51	15-01-08			15-01-09	1	0	0	130	80	75	3	0	0	0	0	0	0	0	0	1	1	1	0	82	739.6	1	51	2	0	1	0	91.31	1	0	0	0	2	0	0
1827	1	64	15-03-04			15-03-04	1	0	0	123	68	90	7	0	0	0	0	0	0	0	0	1	1	1	1	100	683.1	1	55	2	0	1	0	69.35	1	0	0	0	2	0	0
2032	1	60	16-02-08			16-02-08	1	0	0	131	95	98	12	0	0	0	0	0	0	0	0	1	1	1	0	76.2	563.1	1	Data missing	2	0	1	0	96.16	1	0	0	0	2	0	0
1928	1	52	15-06-26			15-06-26	1	0	0	125	75	75	3	1	0	0	0	0	0	0	0	1	1	1	0	63.5	555.8	1	49	2	0	1	0	122.17	1	0	0	0	2	0	0
656	1	60	15-04-13			15-04-20	1	0	0	146	70	75	48	0	0	0	0	1	0	0	0	0	1	1	0	66	507.1	1	50	2	0	1	0	113.5	1	0	0	0	2	0	0
2040	1	54	16-02-21			16-02-21	1	0	0	125	91	90	4	1	0	0	0	0	0	0	0	1	1	1	0	148.8	420.2	1	49	2	0	1	0	45.38	1	0	0	0	2	0	0
1992	1	50	15-12-02			15-12-02	1	0	0	169	125	69	3	1	0	0	0	0	0	0	0	1	1	1	1	71	376.5	1	59	2	0	1	0	108.26	1	0	0	0	2	0	0
1949	1	57	15-09-14			15-09-15	1	0	0	147	93	86	2	1	1	0	0	0	0	0	0	1	1	1	1	85	333.3	1	48	2	0	1	0	85.65	1	0	0	0	2	0	0
1851	1	52	15-03-26			15-03-26	1	0	0	150	102	79	9	0	0	0	0	0	0	0	0	1	1	1	1	75	306.6	1	62	2	0	1	0	100.82	1	0	0	0	2	0	0
1683	1	56	14-08-01			14-08-01	1	0	0	120	69	80	11	0	0	0	0	0	0	0	1	1	1	1	0	81	300.1	1	60	2	0	1	0	90.88	1	0	0	0	2	0	0
1879	1	55	15-04-24			15-04-24	1	0	0	138	85	67	1	0	0	0	0	0	0	0	0	1	1	1	1	88	299.5	1	51	2	0	1	0	82.89	1	0	0	0	2	0	0
1691	1	56	14-08-09			14-08-11	1	0	0	147	90	100	22	1	1	0	0	0	0	0	0	0	1	1	1	79.9	285.3	1	30	2	0	1	0	92.32	1	0	0	0	2	0	0
1660	1	56	14-07-10			14-07-10	1	0	0	157	106	77	4	1	0	0	0	0	0	0	0	1	1	1	1	124	270.3	1	50	2	0	1	0	55.59	1	0	0	0	2	0	0
1877	1	56	15-04-19			15-04-19	1	0	0	153	82	92	14	1	1	0	0	0	0	0	0	1	1	1	0	81	257.4	1	64	2	0	1	0	90.88	1	0	0	0	2	0	0
990	1	57	15-09-18			15-09-18	1	0	0	128	77	65	20	1	1	0	0	0	0	0	0	1	1	1	0	73.1	310.7	0	55	2	0	1	0	101.93	1	0	0	0	2	0	0
1684	1	44	14-08-02			14-08-02	1	0	0	145	75	84	12	1	0	0	0	0	0	0	1	1	1	1	0	93	1329.4	1	60	1	0	1	0	81.37	0	0	0	0	2	0	0
2056	1	40	16-03-25			16-03-25	1	0	0	122	80	80	16	1	0	0	0	0	0	0	0	1	1	1	1	62.7	476.7	1	43	1	0	1	0	130.75	0	0	0	0	2	0	0
1696	1	49	14-08-16			14-08-17	1	0	0	139	82	100	4	0	0	0	0	0	0	0	0	1	1	1	0	67	459.2	1	46	1	0	1	0	116.23	0	0	0	0	2	0	0
1968	1	48	15-11-04			15-11-04	1	0	0	152	98	73	3	1	0	0	0	0	0	0	0	1	1	1	0	128.2	452.6	1	61	1	0	1	0	55.2	0	0	0	0	2	0	0
1907	1	49	15-05-19			15-05-19	1	0	0	122	88	88	6	0	0	0	0	0	0	0	0	1	1	1	1	67	359.5	1	59	1	0	1	0	116.23	0	0	0	0	2	0	0
1658	1	49	14-07-06			14-07-06	1	0	0	122	72	88	6	0	0	0	0	0	0	0	0	1	1	1	1	122	334.5	1	50	1	0	1	0	58.2	0	0	0	0	2	0	0
1978	1	47	15-11-11			15-11-11	1	0	0	127	76	76	8	1	0	0	0	0	0	0	0	1	1	1	1	90	323.3	1	64	1	0	1	0	83.38	0	0	0	0	2	0	0
1752	1	46	14-10-25			14-10-25	1	0	0	133	78	80	24	0	0	0	0	0	0	0	0	1	1	1	0	77	321.8	1	48	1	0	1	0	100.27	0	0	0	0	2	0	0
1822	1	44	15-02-19			15-02-19	1	0	0	126	78	78	4	0	0	0	0	0	0	0	0	1	1	1	0	66	321.5	1	48	1	0	1	0	120.88	0	0	0	0	2	0	0
1884	1	41	15-05-01			15-05-01	1	0	0	135	83	92	5	0	0	0	0	0	0	0	0	1	1	1	0	102	296.6	1	59	1	0	1	0	74.2	0	0	0	0	2	0	0
1892	1	47	15-05-07			15-05-07	1	0	0	123	96	75	16	1	1	0	0	0	0	0	0	1	1	1	1	70	278.4	1	34	1	0	1	0	111.44	0	0	0	0	2	0	0
1832	1	32	15-03-06			15-03-06	1	0	0	125	70	95	20	0	0	0	0	0	0	0	0	1	1	1	1	73	274	1	57	1	0	1	0	114.79	0	0	0	0	2	0	0
1575	1	46	16-04-20			16-04-21	1	0	0	128	67	67	48	0	0	0	0	0	0	0	0	1	1	1	1	77	267	1	Data missing	1	0	1	0	100.27	0	0	0	0	2	0	0
2013	1	72	15-12-28			15-12-28	1	0	0	110	78	98	39	1	0	0	0	0	0	0	0	0	1	1	1	127	19.5	1	70	3	2	2	1	51.39	4	11	3	5	0	0	0
1342	1	74	16-02-15			16-02-19	1	0	0	117	84	96	288	1	1	0	0	0	1	0	0	0	2	1	1	136.9	9.8	1	38	3	1	2	1	46.87	4	11	3	5	0	0	0
1758	1	76	14-11-13	2014-11-13	0	14-11-13	1	1	1	98	59	65	2	0	0	0	0	1	0	0	0	1	1	0	0	163	23	1	Data missing	3	3	2	1	38.11	4	11	3	5	0	0	0
988	2	72	15-09-17				1	0	0	115	85	94	480	1	1	0	0	1	0	0	0	0	2	0	0	76	8.8	1	60	3	1	2	1	68.96	4	11	3	5	0	0	0
1856	1	76	15-04-02	2015-04-13	11	15-04-02	1	1	1	101	62	68	24	1	0	0	0	0	0	0	0	0	2	1	1	116	34.1	1	23	3	0	2	1	56.43	4	0	3	5	0	0	0
507	1	69	15-02-06			15-02-06	1	0	1	112	70	62	168	1	0	0	0	0	0	0	0	0	2	1	0	105	36.8	1	Data missing	3	0	2	1	64.56	4	0	3	5	0	0	0
101	1	67	14-06-22			14-06-24	1	0	1	98	63	82	168	1	0	0	0	0	0	1	0	0	2	1	1	62	9.3	1	Data missing	3	0	2	1	119.29	4	0	3	5	0	0	0
1893	1	81	15-05-08	2015-05-08	0	15-05-08	1	1	0	90	58	86	168	0	1	0	0	0	0	0	0	0	1	1	1	126	14.6	1	28	3	0	2	1	50.64	4	0	3	5	0	0	0
692	1	69	15-05-09	2015-05-11	2	15-05-11	1	1	0	106	62	78	144	0	1	0	1	1	0	0	0	0	1	1	1	95.7	23.3	1	20	3	0	2	1	71.86	4	0	3	5	0	0	0
1525	1	81	16-04-06	2016-04-09	3	16-04-14	1	1	0	109	65	100	48	1	1	0	0	0	0	0	0	0	1	1	1	164	33.7	1	30	3	0	2	1	37.36	4	0	3	5	0	0	0
651	1	65	15-04-10			15-04-10	2	0	0	116	79	65	9	0	0	0	1	1	0	0	Not APP	Not APP	1	1	1	74	118.7	1	31.8	3	0	2	1	97.86	4	0	3	5	0	0	0
328	1	79	14-10-27			14-10-27	2	0	0	100	64	90	24	1	0	0	0	0	0	0	Not APP	Not APP	2	1	1	117	68	1	52	3	0	2	1	55.44	4	0	3	5	0	0	0
1197	1	69	15-12-19			15-12-23	2	0	0	105	65	100	6	0	0	0	0	0	0	0	Not APP	Not APP	1	1	1	68	58	1	45	3	0	2	1	106.59	4	0	3	5	0	0	0
1233	1	92	15-12-29				2	0	0	103	57	75	96	0	0	0	0	1	0	0	Not APP	Not APP	2	1	1	134	34.7	1	39	3	0	2	1	45.96	4	0	3	5	0	0	0
1084	1	86	15-10-31			15-11-01	2	0	0	91	63	80	72	1	0	0	0	1	0	0	Not APP	Not APP	1	1	0	113	26.6	1	60	3	0	2	1	56.72	4	0	3	5	0	0	0
1376	1	76	16-02-22				2	0	0	98	65	90	312	0	0	0	0	0	0	0	Not APP	Not APP	2	1	0	104	24.5	1	21	3	0	2	1	64.01	4	0	3	5	0	0	0
815	1	78	15-07-03			15-07-04	2	0	0	117	68	88	120	1	0	0	0	0	0	0	Not APP	Not APP	1	1	1	145	16.2	1	41	3	0	2	1	43.39	4	0	3	5	0	0	0
1268	1	76	16-01-13			16-01-15	2	0	0	104	67	89	264	0	0	0	0	0	0	0	Not APP	Not APP	1	1	0	190	15.7	1	20	3	0	2	1	31.93	4	0	3	5	0	0	0
625	1	73	15-04-01			15-04-16	2	0	0	114	63	68	144	0	0	0	0	0	0	0	Not APP	Not APP	2	1	0	107	14.9	1	Data missing	3	0	2	1	62.45	4	0	3	5	0	0	0
1436	1	77	16-03-11				2	0	0	117	71	76	Data missing	1	1	0	0	0	0	0	Not APP	Not APP	2	1	0	82	14.8	1	59	3	0	2	1	83.99	4	0	3	5	0	0	0
853	1	65	15-07-25			15-07-27	2	0	0	115	76	72	168	1	0	0	0	0	0	0	Not APP	Not APP	1	1	0	84	14	1	65	3	0	2	1	84.54	4	0	3	5	0	0	0
914	1	70	15-08-22				2	0	0	115	62	86	480	0	1	0	0	0	0	1	Not APP	Not APP	2	1	1	163	8.2	1	50	3	0	2	1	38.75	4	0	3	5	0	0	0
762	1	82	15-06-09				2	0	0	115	63	72	144	1	0	0	0	0	0	0	Not APP	Not APP	2	1	0	153.2	7.9	1	69	3	0	2	1	40.31	4	0	3	5	0	0	0
813	1	65	15-07-01				2	0	0	118	79	78	264	1	0	0	1	1	0	1	Not APP	Not APP	2	1	0	95.1	7.2	1	21	3	0	2	1	73.26	4	0	3	5	0	0	0
1649	1	69	14-06-26			14-06-26	1	0	0	119	76	82	12	1	0	0	1	1	0	0	0	1	1	1	0	70	237.2	1	36	3	0	2	1	103.08	4	0	3	5	0	0	0
1539	1	79	16-04-08			16-04-11	1	0	0	112	75	81	24	0	0	0	0	0	0	0	0	0	1	1	1	95.5	176.4	1	51	3	0	2	1	70.08	4	0	3	5	0	0	0
1984	1	69	15-11-22			15-11-26	1	0	0	104	50	79	30	1	0	0	0	0	0	0	1	0	1	1	1	98	149.8	1	35	3	0	2	1	69.91	4	0	3	5	0	0	0
1874	1	74	15-04-18			15-04-18	1	0	0	108	58	52	22	0	0	0	0	0	0	0	0	1	1	1	0	128	134.7	1	64	3	0	2	1	50.65	4	0	3	5	0	0	0
1445	1	75	16-03-14			16-03-14	1	0	0	108	67	78	48	0	0	0	0	1	0	0	0	0	1	1	1	96	102.8	1	43	3	0	2	1	70.39	4	0	3	5	0	0	0
1924	1	76	15-06-24			15-06-24	1	0	0	118	83	89	48	1	0	0	0	0	0	0	0	0	1	1	1	165	94.3	1	38	3	0	2	1	37.58	4	0	3	5	0	0	0
1793	1	78	15-01-02				1	0	0	115	64	87	19	1	1	0	0	0	0	0	0	0	2	1	0	85	86.3	1	42	3	0	2	1	80.37	4	0	3	5	0	0	0
1496	1	72	16-03-28			16-03-28	1	0	0	115	77	100	48	1	0	0	0	0	0	0	0	0	1	1	1	83	74.6	1	36	3	0	2	1	83.96	4	0	3	5	0	0	0
617	1	67	15-03-29			15-03-31	1	0	0	112	75	76	12	1	0	0	1	0	0	0	0	0	1	1	1	71.8	73.8	1	49	3	0	2	1	100.71	4	0	3	5	0	0	0
1714	1	84	14-09-10			14-09-10	1	0	0	108	66	82	2	1	0	0	0	0	0	0	0	1	1	1	1	157	73.6	1	52	3	0	2	1	39	4	0	3	5	0	0	0
8	1	80	14-05-05			14-05-05	1	0	0	102	55	42	48	1	0	0	0	0	0	0	0	0	1	1	1	103	59.7	1	51	3	0	2	1	64.06	4	0	3	5	0	0	0
136	1	78	14-07-08			14-07-11	1	0	0	103	71	70	48	1	0	0	0	0	0	0	0	0	1	1	1	95	39.2	1	35	3	0	2	1	70.69	4	0	3	5	0	0	0
204	1	65	14-08-12			14-08-13	1	0	0	97	64	64	96	0	0	0	0	0	0	0	1	0	1	1	1	126.8	38	1	49	3	0	2	1	52.57	4	0	3	5	0	0	0
738	1	72	15-05-30			15-06-08	1	0	0	95	64	51	72	0	0	0	1	1	0	0	0	0	1	1	0	96	34.6	1	36	3	0	2	1	70.98	4	0	3	5	0	0	0
1004	1	72	15-09-27			15-09-28	1	0	0	105	68	90	240	0	0	0	0	0	0	0	0	0	1	1	0	83	33.8	1	Data missing	3	0	2	1	83.96	4	0	3	5	0	0	0
900	1	73	15-08-17			15-08-20	1	0	0	109	70	80	72	0	1	0	0	0	0	0	0	0	1	1	1	105	30.8	1	36	3	0	2	1	63.83	4	0	3	5	0	0	0
1094	1	85	15-11-08			15-11-09	1	0	0	116	63	80	120	0	0	0	0	0	0	0	0	0	1	1	1	115	27.9	1	62	3	0	2	1	55.72	4	0	3	5	0	0	0
395	1	66	14-12-13			14-12-17	1	0	0	114	67	96	48	1	1	0	0	0	0	0	0	0	1	1	0	75	25.3	1	58	3	0	2	1	96.06	4	0	3	5	0	0	0
423	1	91	15-01-01				1	0	0	108	61	86	120	1	1	0	0	0	0	0	0	0	2	1	1	112	25	1	Data missing	3	0	2	1	56.65	4	0	3	5	0	0	0
1152	1	65	15-12-01			15-12-04	1	0	0	90	67	88	96	1	1	0	0	0	0	0	0	0	1	1	0	95	23.3	1	41	3	0	2	1	73.35	4	0	3	5	0	0	0
1	1	72	14-05-02			14-05-05	1	0	0	113	79	78	96	0	0	0	0	0	0	0	0	0	1	1	0	94	22.6	1	49	3	0	2	1	72.73	4	0	3	5	0	0	0
1314	1	84	16-01-29			16-02-02	1	0	0	106	68	92	192	1	1	0	0	1	0	0	0	0	1	1	1	150	18.4	1	42	3	0	2	1	41.1	4	0	3	5	0	0	0
1202	1	67	15-12-20			15-12-21	1	0	0	95	60	58	96	0	0	0	0	0	0	0	0	0	1	1	0	112	16.6	1	51	3	0	2	1	60.29	4	0	3	5	0	0	0
262	1	83	14-09-17			14-09-19	1	0	0	110	64	76	144	0	0	0	0	0	0	0	0	0	1	1	0	82	16.5	1	Data missing	3	0	2	1	82.72	4	0	3	5	0	0	0
1514	1	81	16-04-05			16-04-06	1	0	0	98	56	72	168	0	0	0	0	0	0	0	0	0	1	1	0	72.04	16.39	1	42	3	0	2	1	96.53	4	0	3	5	0	0	0
480	1	65	15-01-26			15-02-02	1	0	0	112	62	82	168	1	1	0	0	0	0	0	0	1	1	1	1	113	15.3	1	59	3	0	2	1	60.04	4	0	3	5	0	0	0
888	1	65	15-08-11			15-08-12	1	0	0	93	50	66	96	0	0	0	0	0	0	0	1	0	1	1	0	98	13.9	1	Data missing	3	0	2	1	70.77	4	0	3	5	0	0	0
193	1	77	14-08-06			14-08-07	1	0	0	116	87	72	192	0	0	0	0	0	0	0	0	0	1	1	0	57	12.9	1	68	3	0	2	1	127.79	4	0	3	5	0	0	0
449	1	73	15-01-12			15-01-15	1	0	0	105	57	80	72	1	0	0	0	0	0	0	0	0	1	1	1	156	12.2	1	35	3	0	2	1	40.42	4	0	3	5	0	0	0
1578	1	73	16-04-21			16-04-25	1	0	0	105	63	80	432	1	0	0	0	0	0	0	0	0	2	1	0	164	10.3	1	33	3	0	2	1	38.15	4	0	3	5	0	0	0
1581	1	67	16-04-22			16-04-26	1	0	0	111	67	70	312	1	0	0	0	0	0	0	0	0	1	1	1	129	9.7	1	25	3	0	2	1	51.22	4	0	3	5	0	0	0
393	1	81	14-12-12			14-12-16	1	0	0	116	83	84	312	0	0	0	0	0	0	0	0	0	1	1	1	101.1	9.1	1	40	3	0	2	1	65.29	4	0	3	5	0	0	0
278	1	81	14-09-23			14-09-26	2	0	0	110	70	98	168	0	0	0	0	0	0	0	Not APP	Not APP	1	1	0	155	43.7	0	41	3	0	2	1	39.87	4	0	3	5	0	0	0
1329	1	71	16-02-05			16-02-05	2	0	0	105	46	60	30	1	1	0	0	1	0	0	Not APP	Not APP	1	1	1	102.7	34.4	0	44	3	0	2	1	65.85	4	0	3	5	0	0	0
945	1	78	15-08-31			15-09-01	2	0	0	106	60	90	120	0	0	0	0	0	0	0	Not APP	Not APP	1	1	1	84	21.8	0	Data missing	3	0	2	1	81.47	4	0	3	5	0	0	0
460	1	66	15-01-15				2	0	0	112	69	72	120	0	0	0	0	0	0	0	Not APP	Not APP	2	1	1	99.1	13.5	0	65	3	0	2	1	69.64	4	0	3	5	0	0	0
1652	1	76	14-06-27			14-06-28	1	0	0	100	61	86	7	1	1	0	0	1	0	0	0	1	1	1	1	150	90.1	0	52	3	0	2	1	41.95	4	0	3	5	0	0	0
1303	1	73	16-01-27			16-01-28	1	0	0	101	60	58	24	0	0	0	0	0	0	0	0	0	2	1	1	67	55.4	0	65	3	0	2	1	107.19	4	0	3	5	0	0	0
1087	1	68	15-11-01			15-11-04	1	0	0	111	78	75	96	0	1	0	0	0	0	0	1	0	1	1	1	111.6	52.9	0	69	3	0	2	1	60.36	4	0	3	5	0	0	0
1449	1	79	16-03-15			16-03-16	1	0	0	103	76	100	120	0	0	0	0	0	0	0	0	0	1	1	1	119.3	21.6	0	36	3	0	2	1	54.21	4	0	3	5	0	0	0
1127	1	65	15-11-20			15-11-23	1	0	0	114	64	76	336	0	0	0	0	0	0	0	0	0	1	1	1	79	17.3	0	Data missing	3	0	2	1	90.75	4	0	3	5	0	0	0
486	1	86	15-01-28			15-01-29	1	0	0	101	48	80	336	0	0	0	0	0	0	0	0	0	1	1	1	195	12.4	0	34	3	0	2	1	30.22	4	0	3	5	0	0	0
2099	2	70	14-11-06			14-11-06	2	0	0	110	70	80	168	1	0	0	1	0	0	0	Not APP	Not APP	1	1	1	71	213.9	1	64	3	0	2	1	75.03	4	0	3	5	0	0	0
797	2	74	15-06-23			15-06-23	2	0	0	100	70	92	12	1	0	0	1	0	1	0	Not APP	Not APP	1	1	1	79	170.8	1	Data missing	3	0	2	1	65.59	4	0	3	5	0	0	0
598	2	80	15-03-19				2	0	0	110	72	91	72	1	1	0	0	0	0	0	Not APP	Not APP	2	1	1	85	16.5	1	62	3	0	2	1	59.33	4	0	3	5	0	0	0
1555	2	82	16-04-13			16-04-15	2	0	0	101	51	92	240	0	0	0	0	0	0	0	Not APP	Not APP	1	1	1	82.28	9.58	1	Data missing	3	0	2	1	61.29	4	0	3	5	0	0	0
1977	2	65	15-11-11			15-11-12	1	0	0	107	77	67	28	1	0	0	0	0	0	0	0	0	1	1	1	49.5	165.3	1	60	3	0	2	1	115.49	4	0	3	5	0	0	0
1343	2	70	16-02-15			16-02-17	1	0	0	98	68	80	240	1	0	0	0	1	0	0	0	0	1	1	0	76.8	71.3	1	48	3	0	2	1	68.53	4	0	3	5	0	0	0
1310	2	73	16-01-28			16-01-30	1	0	0	96	51	98	46	0	0	0	0	1	0	0	0	0	1	1	1	65.7	61.1	1	38	3	0	2	1	81.36	4	0	3	5	0	0	0
655	2	68	15-04-12				1	0	0	109	63	72	168	0	0	0	0	0	0	0	0	0	2	1	0	59.5	15.2	1	33.5	3	0	2	1	92.54	4	0	3	5	0	0	0
896	2	74	15-08-16			15-08-20	1	0	0	116	46	50	120	1	0	0	0	1	0	0	0	0	2	1	1	112	15.1	1	47	3	0	2	1	43.84	4	0	3	5	0	0	0
1934	2	77	15-07-08			15-07-09	1	0	0	110	60	71	72	1	0	0	0	0	0	0	0	0	1	1	1	82	12.5	1	74.3	3	0	2	1	62.32	4	0	3	5	0	0	0
400	2	73	14-12-15			14-12-17	1	0	0	115	63	70	144	1	0	0	0	0	0	1	0	0	1	1	1	94	11.7	1	44	3	0	2	1	53.81	4	0	3	5	0	0	0
1192	2	71	15-12-17				1	0	0	117	71	68	168	1	0	0	0	0	0	0	0	0	2	1	0	96.4	11	1	19	3	0	2	1	52.56	4	0	3	5	0	0	0
1498	2	68	16-03-29			16-03-31	1	0	0	102	69	88	432	1	1	0	0	0	0	0	0	0	1	1	1	123	10.3	1	21	3	0	2	1	40.03	4	0	3	5	0	0	0
2164	2	76	14-05-29			14-05-29	2	0	0	116	75	63	48	1	0	0	1	0	0	0	Not APP	Not APP	1	1	1	77.4	1.7	0	32	3	0	2	1	66.79	4	0	3	5	0	0	0
2162	1	72	14-06-02			14-06-04	2	0	0	100	65	69	72	1	0	0	0	0	0	0	Not APP	Not APP	1	0	0	90	25.1	1	62	3	0	2	1	76.47	4	0	3	5	0	0	0
935	1	65	15-08-29			15-09-01	2	0	0	104	60	70	96	0	0	0	0	0	0	0	Not APP	Not APP	1	0	0	106	19.4	1	48	3	0	2	1	64.64	4	0	3	5	0	0	0
2158	1	72	14-06-12			14-06-13	2	0	0	102	62	66	144	1	0	0	0	0	0	0	Not APP	Not APP	1	0	0	82	2.3	1	32	3	0	2	1	85.14	4	0	3	5	0	0	0
2010	1	66	15-12-19			15-12-20	1	0	0	100	76	76	7	0	0	0	0	0	0	0	0	1	1	0	0	81	142.9	1	45	3	0	2	1	87.89	4	0	3	5	0	0	0
463	1	75	15-01-16			15-01-20	1	0	0	117	60	59	672	0	1	0	0	0	0	0	0	1	2	0	0	152	14.78	1	33	3	0	2	1	41.42	4	0	3	5	0	0	0
271	1	74	14-09-19			14-09-22	1	0	0	110	64	70	360	0	0	0	0	0	0	0	0	0	1	0	0	116	10.4	1	50	3	0	2	1	56.74	4	0	3	5	0	0	0
1114	1	65	15-11-15			15-11-20	1	0	0	111	75	78	24	1	0	0	1	0	0	0	1	0	2	0	0	109	9	1	44	3	0	2	1	62.59	4	0	3	5	0	0	0
1560	1	77	16-04-15			16-04-19	1	0	0	115	70	60	360	0	0	0	0	0	0	0	0	0	1	0	0	71	14.1	0	Data missing	3	0	2	1	99.18	4	0	3	5	0	0	0
941	2	76	15-08-31			15-09-02	1	0	0	100	62	90	168	0	0	0	0	1	0	0	0	0	1	0	0	84	10.4	1	39	3	0	2	1	60.77	4	0	3	5	0	0	0
517	2	74	15-02-10			15-02-11	1	0	0	110	69	80	72	0	0	0	0	0	0	0	0	0	2	0	0	74	46.7	0	Data missing	3	0	2	1	70.73	4	0	3	5	0	0	0
211	1	74	14-08-18			14-08-19	1	0	0	118	73	94	96	0	0	0	0	0	0	0	1	0	1	Data Missing	Data Missing	65.34	28.1	1	61	3	0	2	1	110.04	4	0	3	5	0	0	0
1715	2	70	14-09-10			14-09-10	1	0	0	108	68	81	22	1	1	0	0	0	0	0	0	1	1	Data Missing	Data Missing	71	178.2	1	45	3	0	2	1	75.03	4	0	3	5	0	0	0
1566	1	56	16-04-18			16-04-27	2	0	0	110	76	82	48	1	0	0	0	0	0	0	Not APP	Not APP	1	1	1	91	107.5	1	52	2	0	2	1	79.45	1	0	3	5	0	0	0
1111	1	61	15-11-13			15-11-19	2	0	0	104	64	70	144	0	1	0	0	0	0	0	Not APP	Not APP	1	1	1	76	68.1	1	Data missing	2	0	2	1	96.13	1	0	3	5	0	0	0
1524	1	63	16-04-06			16-04-06	2	0	0	104	58	69	168	0	0	0	0	0	0	0	Not APP	Not APP	1	1	0	89	60.6	1	58	2	0	2	1	79.59	1	0	3	5	0	0	0
1421	1	56	16-03-08			16-03-12	2	0	0	108	50	76	96	0	1	0	0	1	0	0	Not APP	Not APP	1	1	0	59	46.3	1	59	2	0	2	1	131	1	0	3	5	0	0	0
616	1	59	15-03-28			15-03-29	2	0	0	119	84	92	12	1	0	0	0	1	0	0	Not APP	Not APP	1	1	1	65	25.3	1	47	2	0	2	1	115.91	1	0	3	5	0	0	0
1550	1	51	16-04-11			16-04-15	2	0	0	108	55	66	11	0	0	0	0	1	0	0	Not APP	Not APP	1	1	0	118	24.7	1	63	2	0	2	1	60	1	0	3	5	0	0	0
1513	1	57	16-04-05			16-04-06	2	0	0	103	70	78	48	0	1	0	0	0	0	0	Not APP	Not APP	1	1	1	78	21.2	1	65	2	0	2	1	94.58	1	0	3	5	0	0	0
1335	1	64	16-02-13			16-02-19	2	0	0	107	65	64	360	1	1	0	0	0	0	0	Not APP	Not APP	1	1	1	73.8	19.5	1	53	2	0	2	1	98.48	1	0	3	5	0	0	0
1463	1	59	16-03-18			16-03-21	2	0	0	117	73	70	48	0	0	0	0	0	0	0	Not APP	Not APP	1	1	1	94.2	12.1	1	43	2	0	2	1	75.54	1	0	3	5	0	0	0
471	1	58	15-01-20			15-01-22	2	0	0	103	87	76	336	0	0	0	0	1	0	0	Not APP	Not APP	1	1	0	70.2	7.3	1	50	2	0	2	1	106.43	1	0	3	5	0	0	0
1648	1	59	14-06-26			14-06-26	1	0	0	118	69	79	72	0	0	0	0	0	0	0	0	0	1	1	1	80	226.4	1	52	2	0	2	1	91.22	1	0	3	5	0	0	0
1813	1	60	15-01-31			15-01-31	1	0	0	118	78	84	1	0	1	0	0	0	0	0	0	1	1	1	0	70	176.1	1	58	2	0	2	1	106.05	1	0	3	5	0	0	0
1565	1	61	16-04-18			16-04-20	1	0	0	118	79	84	48	1	0	0	0	0	0	0	1	0	1	1	0	98	165.6	1	47	2	0	2	1	71.68	1	0	3	5	0	0	0
1647	1	54	14-06-26			14-06-26	1	0	0	110	66	60	20	0	0	0	0	0	0	0	0	1	1	1	0	96	99.3	1	56	2	0	2	1	75.25	1	0	3	5	0	0	0
890	1	54	15-08-12			15-08-14	1	0	0	112	57	100	48	0	1	0	0	0	0	0	0	0	1	1	1	130	65.7	1	33	2	0	2	1	53.03	1	0	3	5	0	0	0
950	1	64	15-09-04			15-09-04	1	0	0	102	72	75	8	1	0	0	0	1	1	0	0	1	1	1	0	82	62.1	1	48	2	0	2	1	87.2	1	0	3	5	0	0	0
296	1	59	14-10-05			14-10-09	1	0	0	92	58	96	48	0	0	0	0	0	0	0	1	0	1	1	1	112	56.1	1	47	2	0	2	1	61.86	1	0	3	5	0	0	0
1630	1	63	14-06-05			14-06-06	1	0	0	97	62	72	120	1	1	0	0	0	0	0	0	0	1	1	0	88	42.6	1	53	2	0	2	1	80.63	1	0	3	5	0	0	0
1705	1	56	14-08-29			14-09-01	1	0	0	114	81	95	72	0	0	0	0	0	0	0	1	0	1	1	1	79	39.4	1	40	2	0	2	1	93.54	1	0	3	5	0	0	0
954	1	60	15-09-06			15-09-09	1	0	0	109	69	78	48	0	0	0	0	0	0	1	0	0	2	1	1	95	28.4	1	68	2	0	2	1	74.55	1	0	3	5	0	0	0
1687	1	63	14-08-04			14-08-14	1	0	0	105	65	78	240	0	1	0	0	0	0	1	0	0	1	1	1	88	28.2	1	33	2	0	2	1	80.63	1	0	3	5	0	0	0
759	1	60	15-06-07			15-06-08	1	0	0	113	64	62	72	0	0	0	0	0	1	0	1	0	1	1	1	97	28	1	60	2	0	2	1	72.78	1	0	3	5	0	0	0
1159	1	51	15-12-05			15-12-07	1	0	0	96	72	62	96	0	0	0	0	0	0	1	0	0	1	1	1	91	24.1	1	Data missing	2	0	2	1	80.97	1	0	3	5	0	0	0
883	1	60	15-08-07			15-08-08	1	0	0	112	63	78	144	0	1	0	0	0	0	0	0	0	1	1	0	82	23.5	1	Data missing	2	0	2	1	88.35	1	0	3	5	0	0	0
1599	1	61	16-04-28			16-05-04	1	0	0	102	66	73	96	1	0	0	0	0	0	0	0	0	1	1	1	73.5	17.94	1	51	2	0	2	1	99.91	1	0	3	5	0	0	0
1909	1	54	15-05-28			15-05-29	1	0	0	109	62	92	336	0	1	0	0	0	0	0	0	0	1	1	1	97	15.5	1	40	2	0	2	1	74.35	1	0	3	5	0	0	0
1603	1	63	16-04-29			16-04-29	1	0	0	109	71	62	144	0	0	0	0	0	0	0	0	1	1	1	1	83.5	15.4	1	48	2	0	2	1	85.67	1	0	3	5	0	0	0
168	1	53	14-07-28			14-07-28	1	0	0	114	77	82	168	0	0	0	1	0	0	0	1	0	1	1	1	126.1	14.3	1	47	2	0	2	1	55.14	1	0	3	5	0	0	0
1594	1	53	16-04-26			16-04-28	1	0	0	104	63	72	144	0	1	0	0	0	0	0	0	0	2	1	1	49	12.7	1	42	2	0	2	1	164.14	1	0	3	5	0	0	0
542	1	50	15-02-25			15-02-27	1	0	0	119	68	80	144	0	1	0	0	0	0	0	0	0	1	1	1	61.3	12	1	43	2	0	2	1	128.26	1	0	3	5	0	0	0
252	1	55	14-09-13			14-09-25	1	0	0	118	71	64	336	1	0	0	0	0	0	0	0	0	1	1	1	95	12	1	56	2	0	2	1	75.88	1	0	3	5	0	0	0
794	1	63	15-06-23			15-06-24	1	0	0	108	67	86	240	1	1	0	0	0	0	0	0	0	1	1	0	108	11.9	1	33	2	0	2	1	63.66	1	0	3	5	0	0	0
139	1	63	14-07-09			14-07-10	1	0	0	110	70	76	120	1	0	0	0	0	0	0	0	0	1	1	1	133.42	10.2	1	57	2	0	2	1	49.88	1	0	3	5	0	0	0
980	1	55	15-09-15			15-09-16	1	0	0	101	65	76	168	0	0	0	0	0	0	0	1	0	1	1	1	72	9.4	1	46	2	0	2	1	104.49	1	0	3	5	0	0	0
768	1	55	15-06-12			15-06-16	1	0	0	90	57	66	168	1	1	0	0	1	0	0	0	0	2	1	1	120	8.1	1	34	2	0	2	1	57.95	1	0	3	5	0	0	0
14	1	52	14-05-11			14-05-14	1	0	0	94	61	62	84	0	0	0	0	0	0	0	0	0	1	1	0	91	5.8	1	44	2	0	2	1	80.66	1	0	3	5	0	0	0
1377	1	52	16-02-22				2	0	0	90	59	92	240	0	0	0	0	1	0	0	Not APP	Not APP	2	1	1	129.9	185.7	0	23	2	0	2	1	53.49	1	0	3	5	0	0	0
920	1	56	15-08-24				2	0	0	102	69	98	24	0	1	0	0	0	0	0	Not APP	Not APP	2	1	1	87.9	157.7	0	47	2	0	2	1	82.69	1	0	3	5	0	0	0
1126	1	63	15-11-19			15-11-30	2	0	0	118	78	82	240	1	1	0	0	0	0	0	Not APP	Not APP	2	1	1	84	14	0	Data missing	2	0	2	1	85.08	1	0	3	5	0	0	0
1160	1	52	15-12-05			15-12-09	2	0	0	102	84	85	240	0	1	0	0	0	0	0	Not APP	Not APP	1	1	0	97	12.2	0	Data missing	2	0	2	1	74.93	1	0	3	5	0	0	0
1531	1	58	16-04-07			16-04-12	2	0	0	111	61	70	96	1	1	0	1	0	0	0	Not APP	Not APP	1	1	1	73	9.3	0	62	2	0	2	1	101.73	1	0	3	5	0	0	0
2092	1	59	14-11-27			14-11-29	2	0	0	117	79	58	360	0	0	0	1	0	0	0	Not APP	Not APP	1	1	0	108.6	7.7	0	56	2	0	2	1	64.1	1	0	3	5	0	0	0
468	1	60	15-01-19			15-01-27	1	0	0	107	55	68	48	1	0	0	0	0	0	0	0	0	1	1	1	80	137.5	0	62	2	0	2	1	90.91	1	0	3	5	0	0	0
1378	1	54	16-02-23			16-02-26	1	0	0	108	74	72	120	0	0	0	0	1	0	0	0	0	1	1	1	87	25.5	0	55	2	0	2	1	84.3	1	0	3	5	0	0	0
801	1	64	15-06-25			15-06-26	1	0	0	118	75	75	72	0	0	0	0	0	0	0	0	0	1	1	1	101	23.3	0	60	2	0	2	1	68.56	1	0	3	5	0	0	0
972	1	54	15-09-13			15-09-14	1	0	0	119	91	68	144	1	1	0	0	0	0	0	0	0	1	1	0	104	21.2	0	Data missing	2	0	2	1	68.61	1	0	3	5	0	0	0
430	1	53	15-01-04			15-01-21	1	0	0	106	67	84	240	0	0	0	0	0	0	0	0	0	1	1	1	79	8.9	0	21	2	0	2	1	94.59	1	0	3	5	0	0	0
462	2	64	15-01-15			15-01-16	2	0	0	107	61	64	72	1	1	0	0	0	0	0	Not APP	Not APP	1	1	0	52.6	15.1	1	44	2	0	2	1	108.01	1	0	3	5	0	0	0
880	2	60	15-08-05			15-08-08	1	0	0	100	63	62	96	0	1	0	0	0	0	0	0	0	1	1	1	83.5	29.6	1	45	2	0	2	1	64.2	1	0	3	5	0	0	0
100	2	62	14-06-22			14-06-23	1	0	0	115	75	78	240	0	1	0	0	0	0	0	0	0	1	1	1	60	25.9	1	Data missing	2	0	2	1	93.39	1	0	3	5	0	0	0
791	2	58	15-06-22			15-06-22	2	0	0	108	66	96	9	1	0	0	0	0	0	0	Not APP	Not APP	1	1	1	94	62.8	0	47	2	0	2	1	56.38	1	0	3	5	0	0	0
487	2	61	15-01-30			15-01-30	2	0	0	101	48	94	6	0	1	0	0	0	0	0	Not APP	Not APP	1	1	1	134.5	18.8	0	35	2	0	2	1	36.91	1	0	3	5	0	0	0
639	2	57	15-04-07			15-04-08	1	0	0	116	73	60	120	0	0	0	0	0	0	0	0	0	1	1	0	70.5	9.9	0	65	2	0	2	1	78.86	1	0	3	5	0	0	0
307	1	59	14-10-12			14-10-15	1	0	0	92	68	80	240	0	0	0	0	0	0	0	1	0	1	0	0	95	22	1	42	2	0	2	1	74.81	1	0	3	5	0	0	0
1532	1	51	16-04-07			16-04-13	1	0	0	107	65	94	240	0	1	0	0	0	0	0	0	0	1	0	0	62.7	14.6	1	44	2	0	2	1	124.46	1	0	3	5	0	0	0
1446	1	55	16-03-15			16-03-16	1	0	0	111	68	72	168	0	0	0	0	1	0	0	0	0	1	0	0	83.7	12.7	1	31	2	0	2	1	87.82	1	0	3	5	0	0	0
1600	1	64	16-04-28			16-05-12	1	0	0	113	59	74	672	0	0	0	0	0	0	0	0	0	2	0	0	100	8.9	1	49	2	0	2	1	69.35	1	0	3	5	0	0	0
902	1	63	15-08-17				2	0	0	106	67	66	188	1	0	0	1	0	0	0	Not APP	Not APP	2	0	0	108	11.9	0	39	2	0	2	1	63.66	1	0	3	5	0	0	0
1416	1	59	16-03-07			16-03-09	2	0	0	119	71	72	528	1	0	0	0	1	0	0	Not APP	Not APP	1	0	0	98.4	8.7	0	66	2	0	2	1	71.83	1	0	3	5	0	0	0
26	1	58	14-05-14			14-06-04	1	0	0	108	75	78	480	1	0	0	0	0	1	0	0	0	2	0	0	103	4.5	0	58	2	0	2	1	68.38	1	0	3	5	0	0	0
1593	2	61	16-04-26			16-04-27	1	0	0	116	67	67	168	0	0	0	0	0	0	0	0	0	1	0	0	73	8.5	0	61	2	0	2	1	74.72	1	0	3	5	0	0	0
1735	2	50	14-09-27	2014-09-27	0	14-09-27	1	1	1	116	64	82	2	1	1	0	0	0	0	0	0	1	1	Data Missing	Data Missing	54	231.4	1	Data missing	2	0	2	1	110.17	1	0	3	5	0	0	0
919	1	56	15-08-23			15-08-24	1	0	0	112	74	82	480	1	1	0	0	1	0	0	0	0	1	Data Missing	Data Missing	98.3	10.8	0	Data missing	2	0	2	1	72.68	1	0	3	5	0	0	0
875	1	47	15-08-04	2015-08-05	1	15-08-05	1	1	0	118	73	80	48	0	0	0	0	0	0	0	0	0	2	1	1	152.8	23.9	1	60	1	0	2	1	45.27	0	0	3	5	0	0	0
2051	1	42	16-03-21	2016-03-28	7	16-03-24	1	1	0	96	68	88	24	1	1	0	0	1	0	1	0	1	1	1	0	118	97.6	1	63	1	0	2	1	62.41	0	0	3	5	0	0	0
1736	1	49	14-09-28			14-09-28	1	0	0	103	54	85	36	0	1	0	0	0	0	0	0	0	1	1	0	86	166.1	1	38	1	0	2	1	87.14	0	0	3	5	0	0	0
584	1	48	15-03-12			15-03-16	1	0	0	106	81	95	96	0	0	0	0	1	0	0	0	0	1	1	0	160	39.9	1	39	1	0	2	1	42.74	0	0	3	5	0	0	0
1150	1	41	15-11-29			15-12-02	1	0	0	100	50	52	96	0	0	0	0	0	0	0	0	0	1	1	0	79	26.7	1	39	1	0	2	1	99.65	0	0	3	5	0	0	0
1323	1	42	16-02-01			16-02-02	1	0	0	113	66	68	72	1	1	0	0	1	0	0	0	0	1	1	1	64	23.1	1	52	1	0	2	1	126.44	0	0	3	5	0	0	0
1507	1	39	16-04-02			16-04-12	1	0	0	117	82	83	72	0	0	0	1	0	0	0	0	0	1	1	1	66	19.7	1	32	1	0	2	1	123.87	0	0	3	5	0	0	0
245	1	49	14-09-09			14-09-10	1	0	0	103	66	72	240	0	0	0	0	0	0	0	0	0	1	1	0	87	17.5	1	Data missing	1	0	2	1	85.98	0	0	3	5	0	0	0
214	1	48	14-08-20			14-08-21	1	0	0	100	68	70	192	0	0	0	0	0	0	0	0	0	1	1	0	75	11.3	1	51	1	0	2	1	102.47	0	0	3	5	0	0	0
188	1	48	14-08-05			14-08-06	1	0	0	110	75	75	336	0	1	0	0	0	0	0	0	0	1	1	0	146	5.6	1	36	1	0	2	1	47.51	0	0	3	5	0	0	0
528	1	41	15-02-17			15-02-17	2	0	0	105	54	62	24	0	0	0	0	0	0	0	Not APP	Not APP	1	1	1	96.2	50.6	0	45	1	0	2	1	79.39	0	0	3	5	0	0	0
662	1	47	15-04-19			15-04-20	1	0	0	118	81	56	72	1	0	0	0	0	0	0	0	0	1	1	1	108	21.6	0	Data missing	1	0	2	1	67.56	0	0	3	5	0	0	0
775	1	49	15-06-16			15-06-17	1	0	0	119	87	68	168	0	0	0	0	0	0	0	1	0	1	0	0	94	12.8	1	50	1	0	2	1	78.64	0	0	3	5	0	0	0
244	1	49	14-09-09			14-09-10	1	0	0	110	70	70	240	1	0	0	0	0	0	0	0	0	1	0	0	92	6.4	0	61	1	0	2	1	80.61	0	0	3	5	0	0	0
780	1	43	15-06-17			15-06-18	1	0	0	96	69	77	72	0	0	0	0	0	0	0	0	0	1	Data Missing	Data Missing	76	29.5	1	58	1	0	2	1	103.2	0	0	3	5	0	0	0
2148	1	67	14-07-10			14-07-11	2	0	0	153	86	78	48	1	1	0	1	0	0	0	Not APP	Not APP	1	1	1	78	62.3	1	Data missing	3	0	1	1	91.53	4	0	0	5	0	0	0
419	1	76	14-12-29			15-01-04	2	0	0	145	78	57	24	1	0	0	0	0	0	0	Not APP	Not APP	1	1	0	174	40.4	1	62	3	0	1	1	35.34	4	0	0	5	0	0	0
632	1	66	15-04-03			15-04-03	2	0	0	151	100	68	24	1	0	0	0	0	0	0	Not APP	Not APP	1	1	0	136	32.3	1	61	3	0	1	1	48.33	4	0	0	5	0	0	0
707	1	71	15-05-17			15-05-25	2	0	0	160	87	98	24	0	1	0	0	0	0	0	Not APP	Not APP	2	1	1	143	32	1	45	3	0	1	1	44.94	4	0	0	5	0	0	0
1393	1	78	16-02-28			16-02-29	2	0	0	126	78	72	336	1	1	0	0	1	0	0	Not APP	Not APP	1	1	1	96.8	27.4	1	51	3	0	1	1	69.17	4	0	0	5	0	0	0
1370	1	79	16-02-21			16-02-24	2	0	0	139	82	60	72	1	0	0	0	1	0	0	Not APP	Not APP	1	1	0	73	21.3	1	62	3	0	1	1	95.55	4	0	0	5	0	0	0
1467	1	84	16-03-20			16-03-26	2	0	0	146	67	76	336	0	0	0	0	0	0	0	Not APP	Not APP	1	1	1	159.7	18.1	1	57	3	0	1	1	38.24	4	0	0	5	0	0	0
628	1	70	15-04-01			15-04-03	2	0	0	130	70	70	72	1	1	0	0	0	0	0	Not APP	Not APP	1	1	0	84	15	1	32	3	0	1	1	83.28	4	0	0	5	0	0	0
208	1	76	14-08-15				2	0	0	146	81	86	168	1	0	0	0	0	0	0	Not APP	Not APP	2	1	1	101	14.7	1	40	3	0	1	1	66.21	4	0	0	5	0	0	0
1062	1	76	15-10-22			15-10-24	2	0	0	148	77	41	168	0	0	0	0	1	0	0	Not APP	Not APP	1	1	1	97	13.1	1	Data missing	3	0	1	1	69.37	4	0	0	5	0	0	0
491	1	77	15-01-31			15-01-31	2	0	0	132	91	100	16	1	0	0	0	0	0	0	Not APP	Not APP	1	1	1	146	12.7	1	42	3	0	1	1	43.16	4	0	0	5	0	0	0
1134	1	74	15-11-22			15-12-04	2	0	0	132	73	80	96	0	0	0	0	0	0	0	Not APP	Not APP	1	1	0	135.1	12	1	Data missing	3	0	1	1	47.59	4	0	0	5	0	0	0
1470	1	78	16-03-21			16-03-22	2	0	0	130	65	72	168	0	0	0	0	0	0	0	Not APP	Not APP	1	1	1	189	11.3	1	48	3	0	1	1	31.96	4	0	0	5	0	0	0
1570	1	79	16-04-18			16-04-19	2	0	0	153	93	92	360	1	0	0	0	0	0	0	Not APP	Not APP	2	1	1	148.5	10.3	1	29	3	0	1	1	42.1	4	0	0	5	0	0	0
1186	1	67	15-12-15			15-12-18	2	0	0	136	70	82	Data missing	0	1	0	0	0	0	0	Not APP	Not APP	1	1	1	149.3	10.2	1	Data missing	3	0	1	1	43.27	4	0	0	5	0	0	0
977	1	65	15-09-15			15-09-16	2	0	0	181	75	65	240	0	0	0	0	0	0	0	Not APP	Not APP	1	1	1	153	9.8	1	Data missing	3	0	1	1	42.32	4	0	0	5	0	0	0
1244	1	66	16-01-05			16-01-07	2	0	0	157	88	90	168	1	1	0	0	0	0	0	Not APP	Not APP	1	1	1	169	8.5	1	45	3	0	1	1	37.62	4	0	0	5	0	0	0
1617	1	79	14-05-19			14-05-19	1	0	0	123	62	90	1	1	1	0	1	1	0	1	0	1	1	1	0	114	150.6	1	43	3	0	1	1	57.13	4	0	0	5	0	0	0
1704	1	67	14-08-26			14-08-26	1	0	0	131	79	95	21	1	1	0	0	0	0	0	1	1	1	1	0	137.1	134.5	1	51	3	0	1	1	47.74	4	0	0	5	0	0	0
396	1	76	14-12-14			14-12-18	1	0	0	127	94	90	20	0	0	0	0	0	0	0	0	0	1	1	1	108.4	121.4	1	32	3	0	1	1	61.02	4	0	0	5	0	0	0
1943	1	86	15-08-12			15-08-12	1	0	0	121	69	98	3	1	0	0	0	0	0	0	0	1	1	1	1	74	86.2	1	59	3	0	1	1	92.45	4	0	0	5	0	0	0
358	1	80	14-11-18			14-11-18	1	0	0	124	70	92	12	0	0	0	0	1	0	0	0	1	1	1	1	83	77.4	1	42	3	0	1	1	82.18	4	0	0	5	0	0	0
2074	1	79	16-04-14			16-04-14	1	0	0	124	67	91	8	1	0	0	0	0	0	0	0	1	1	1	1	167	73.3	1	35	3	0	1	1	36.77	4	0	0	5	0	0	0
1697	1	80	14-08-18			14-08-18	1	0	0	129	82	63	19	1	0	0	0	1	0	0	0	1	1	1	0	132	70.7	1	67	3	0	1	1	48.11	4	0	0	5	0	0	0
2064	1	74	16-04-05			16-04-05	1	0	0	123	75	90	24	0	0	0	0	0	0	0	0	1	1	1	1	118.2	67.3	1	42	3	0	1	1	55.52	4	0	0	5	0	0	0
1929	1	71	15-06-27			15-06-27	1	0	0	134	75	73	2	0	1	0	0	0	0	0	0	1	1	1	1	79	66.5	1	56	3	0	1	1	89.14	4	0	0	5	0	0	0
142	1	73	14-07-10			14-07-11	1	0	0	122	81	60	72	0	0	0	0	0	0	0	1	0	1	1	0	98.6	57.1	1	56	3	0	1	1	68.63	4	0	0	5	0	0	0
1533	1	66	16-04-08			16-04-14	1	0	0	136	82	80	72	0	0	0	0	0	0	0	0	0	1	1	1	115	45.6	1	52	3	0	1	1	58.66	4	0	0	5	0	0	0
1920	1	65	15-06-20			15-06-20	1	0	0	150	75	80	7	1	1	0	0	0	0	0	0	1	1	1	0	82	40.6	1	56	3	0	1	1	86.93	4	0	0	5	0	0	0
1639	1	84	14-06-15			14-06-15	1	0	0	120	80	98	72	1	0	0	0	0	0	0	0	0	1	1	0	122	32.6	1	57	3	0	1	1	52.17	4	0	0	5	0	0	0
1986	1	81	15-11-23			15-12-14	1	0	0	162	104	92	12	1	0	0	0	1	0	0	0	0	1	1	1	133.8	30.1	1	42	3	0	1	1	47.25	4	0	0	5	0	0	0
832	1	70	15-07-13			15-07-15	1	0	0	164	103	78	76	1	0	0	0	0	0	0	0	0	1	1	1	131	29.4	1	52	3	0	1	1	49.87	4	0	0	5	0	0	0
114	1	72	14-06-28			14-06-29	1	0	0	124	77	82	360	1	0	0	0	0	0	0	0	0	1	1	1	90	27.6	1	49	3	0	1	1	76.47	4	0	0	5	0	0	0
1213	1	74	15-12-24				1	0	0	143	79	60	144	1	1	0	0	0	0	0	0	0	2	1	1	96	25.9	1	Data missing	3	0	1	1	70.59	4	0	0	5	0	0	0
1351	1	79	16-02-16			16-02-19	1	0	0	146	89	76	168	1	0	0	0	1	0	0	0	0	1	1	0	93.4	25.8	1	50	3	0	1	1	71.9	4	0	0	5	0	0	0
938	1	69	15-08-30			15-09-01	1	0	0	132	70	82	120	1	1	0	0	0	0	0	0	0	1	1	1	74	25.7	1	52	3	0	1	1	96.68	4	0	0	5	0	0	0
1653	1	74	14-06-27			14-06-27	1	0	0	126	75	76	20	1	0	0	0	0	0	0	0	1	1	1	1	106	23.7	1	55	3	0	1	1	62.96	4	0	0	5	0	0	0
755	1	75	15-06-05			15-06-08	1	0	0	132	77	80	168	1	0	0	0	0	0	0	0	0	1	1	1	84	22.3	1	39	3	0	1	1	82.12	4	0	0	5	0	0	0
894	1	75	15-08-14			15-08-17	1	0	0	125	71	79	24	0	0	0	0	0	0	1	0	0	1	1	1	184	21.8	1	28	3	0	1	1	33.23	4	0	0	5	0	0	0
1319	1	85	16-01-30				1	0	0	142	84	80	336	1	1	0	0	0	0	0	0	0	2	1	1	126	19.6	1	59	3	0	1	1	50.14	4	0	0	5	0	0	0
1389	1	76	16-02-26			16-02-29	1	0	0	170	67	78	Data missing	1	0	0	0	0	0	0	0	0	1	1	1	121	18.9	1	45	3	0	1	1	53.75	4	0	0	5	0	0	0
2007	1	76	15-12-18			15-12-18	1	0	0	150	77	90	24	1	0	0	0	1	0	0	0	1	1	1	1	123	17.8	1	34.5	3	0	1	1	52.74	4	0	0	5	0	0	0
952	1	80	15-09-06			15-09-08	1	0	0	163	84	62	72	1	0	0	0	0	0	0	0	0	2	1	1	87	17.7	1	65	3	0	1	1	77.84	4	0	0	5	0	0	0
2042	1	75	16-03-06				1	0	0	150	70	85	48	1	0	0	0	0	0	0	0	0	2	1	1	131	17.4	1	38	3	0	1	1	49.18	4	0	0	5	0	0	0
260	1	77	14-09-17			14-09-22	1	0	0	159	61	64	120	1	1	0	0	0	0	0	0	0	1	1	1	111	16.5	1	62	3	0	1	1	59.22	4	0	0	5	0	0	0
485	1	67	15-01-28			15-01-29	1	0	0	121	73	70	168	1	0	0	0	0	0	0	0	0	1	1	1	68	15.8	1	62	3	0	1	1	107.23	4	0	0	5	0	0	0
282	1	75	14-09-24			14-09-29	1	0	0	120	73	84	240	0	0	0	0	0	0	1	1	0	2	1	0	53.4	14.8	1	68	3	0	1	1	138.52	4	0	0	5	0	0	0
1412	1	65	16-03-05			16-03-09	1	0	0	138	64	72	120	1	0	0	0	1	0	0	0	0	1	1	1	70.4	13.3	1	60	3	0	1	1	103.66	4	0	0	5	0	0	0
1972	1	69	15-11-07			15-11-07	1	0	0	135	79	95	10	1	0	0	0	1	0	0	0	1	1	1	0	93	12.8	1	61	3	0	1	1	74.27	4	0	0	5	0	0	0
1194	1	76	15-12-17			15-12-19	1	0	0	122	74	78	192	1	0	0	0	0	0	0	0	0	1	1	0	142	11.7	1	24	3	0	1	1	44.69	4	0	0	5	0	0	0
737	1	68	15-05-30			15-05-30	1	0	0	122	75	72	360	1	0	0	0	0	0	0	0	0	1	1	1	144	11.1	1	40	3	0	1	1	44.97	4	0	0	5	0	0	0
11	1	68	14-05-07				1	0	0	149	103	96	105	1	1	0	0	0	0	0	0	0	2	1	1	147	10.7	1	Data missing	3	0	1	1	43.92	4	0	0	5	0	0	0
668	1	65	15-04-21			15-04-22	1	0	0	120	58	98	144	0	0	0	0	0	0	0	0	0	1	1	0	73	10.4	1	41	3	0	1	1	99.41	4	0	0	5	0	0	0
412	1	81	14-12-22			14-12-29	1	0	0	200	77	74	96	1	1	0	0	0	0	0	0	0	1	1	1	140	10.4	1	67	3	0	1	1	44.84	4	0	0	5	0	0	0
1919	1	78	15-06-19			15-06-24	1	0	0	150	75	65	168	1	0	0	0	0	0	0	0	0	1	1	0	104.3	10.1	1	50	3	0	1	1	63.46	4	0	0	5	0	0	0
1371	1	78	16-02-22			16-02-24	1	0	0	150	88	100	48	1	0	0	0	1	0	0	0	0	1	1	0	156	8	1	38	3	0	1	1	39.88	4	0	0	5	0	0	0
868	1	72	15-07-31			15-08-03	2	0	0	139	69	65	16	1	1	0	0	0	0	0	Not APP	Not APP	2	1	1	95	56.3	0	65	3	0	1	1	71.84	4	0	0	5	0	0	0
899	1	79	15-08-16			15-08-17	2	0	0	130	90	70	24	1	1	0	0	1	0	0	Not APP	Not APP	1	1	0	91	47.1	0	Data missing	3	0	1	1	74.09	4	0	0	5	0	0	0
515	1	77	15-02-10			15-02-15	2	0	0	129	71	64	96	0	0	0	0	0	0	0	Not APP	Not APP	1	1	0	188	17.2	0	74	3	0	1	1	32.24	4	0	0	5	0	0	0
1180	1	65	15-12-14			15-12-16	2	0	0	121	75	63	240	1	0	0	0	0	0	0	Not APP	Not APP	1	1	1	106.5	16.1	0	Data missing	3	0	1	1	64.29	4	0	0	5	0	0	0
906	1	67	15-08-18			15-08-19	2	0	0	125	75	70	120	1	0	0	0	1	0	0	Not APP	Not APP	2	1	1	75.6	14.2	0	Data missing	3	0	1	1	94.89	4	0	0	5	0	0	0
1374	1	70	16-02-22			16-02-22	2	0	0	127	66	62	96	1	1	0	0	1	0	0	Not APP	Not APP	1	1	0	56.9	12.1	0	62	3	0	1	1	130.55	4	0	0	5	0	0	0
1073	1	69	15-10-26			15-11-09	2	0	0	124	69	86	192	1	1	0	0	1	0	1	Not APP	Not APP	1	1	0	133	8.6	0	Data missing	3	0	1	1	49.15	4	0	0	5	0	0	0
1363	1	69	16-02-18			16-02-22	1	0	0	143	72	60	72	0	0	0	0	0	0	0	0	0	1	1	0	87.1	56.2	0	54	3	0	1	1	80.1	4	0	0	5	0	0	0
761	1	82	15-06-09			15-06-15	1	0	0	152	86	100	168	1	0	0	0	0	0	0	0	0	1	1	1	187	31	0	51	3	0	1	1	32.03	4	0	0	5	0	0	0
1409	1	83	16-03-04				1	0	0	125	85	72	336	1	0	0	0	0	0	0	0	0	2	1	0	140.9	20.2	0	26	3	0	1	1	44.29	4	0	0	5	0	0	0
749	1	65	15-06-02			15-06-03	1	0	0	142	81	86	168	1	1	0	0	0	0	0	0	0	1	1	1	159	17.8	0	Data missing	3	0	1	1	40.48	4	0	0	5	0	0	0
1209	1	79	15-12-22				1	0	0	132	69	76	240	0	0	0	0	0	0	0	1	0	2	1	1	85	10	0	48	3	0	1	1	80.16	4	0	0	5	0	0	0
706	1	80	15-05-16			15-05-19	1	0	0	146	77	96	192	1	0	0	0	0	0	0	0	0	2	1	0	150	10	0	Data missing	3	0	1	1	41.51	4	0	0	5	0	0	0
2145	2	80	14-07-26			14-07-26	2	0	0	120	68	75	12	1	1	0	0	1	0	0	Not APP	Not APP	1	1	1	93	95.1	1	52	3	0	1	1	53.48	4	0	0	5	0	0	0
1411	2	82	16-03-04			16-03-07	2	0	0	196	80	90	48	1	1	0	0	1	0	0	Not APP	Not APP	1	1	1	124	73.8	1	65	3	0	1	1	38.18	4	0	0	5	0	0	0
2181	2	80	14-04-30			14-04-30	2	0	0	160	76	62	72	1	0	0	0	1	0	0	Not APP	Not APP	1	1	0	75	13.8	1	50	3	0	1	1	68.54	4	0	0	5	0	0	0
503	2	74	15-02-05			15-02-11	2	0	0	155	74	68	480	1	1	0	0	0	0	0	Not APP	Not APP	1	1	0	56.5	10.1	1	51	3	0	1	1	96.56	4	0	0	5	0	0	0
709	2	74	15-05-19			15-05-26	2	0	0	133	66	80	216	1	1	0	0	0	0	0	Not APP	Not APP	1	1	0	89.6	9.8	1	53	3	0	1	1	56.72	4	0	0	5	0	0	0
1527	2	68	16-04-07			16-04-12	2	0	0	130	66	78	168	0	0	0	1	0	0	0	Not APP	Not APP	1	1	0	91.2	9.41	1	Data missing	3	0	1	1	56.53	4	0	0	5	0	0	0
1558	2	73	16-04-14			16-04-15	2	0	0	138	76	75	168	1	0	0	0	0	0	0	Not APP	Not APP	1	1	0	129	5.4	1	40	3	0	1	1	37.35	4	0	0	5	0	0	0
2070	2	77	16-04-10			16-04-10	1	0	0	132	70	80	17	1	1	0	0	0	0	0	0	1	1	1	1	73	177.5	1	51	3	0	1	1	71.27	4	0	0	5	0	0	0
1756	2	81	14-11-05			14-11-06	1	0	0	120	60	60	3	1	0	0	0	0	0	0	0	1	1	1	0	64	79.3	1	71	3	0	1	1	82.1	4	0	0	5	0	0	0
1680	2	76	14-08-01			14-08-01	1	0	0	130	70	86	9	1	0	0	0	0	0	0	0	1	1	1	0	46	69.4	1	50	3	0	1	1	121.76	4	0	0	5	0	0	0
650	2	74	15-04-10			15-04-17	1	0	0	138	73	80	48	0	0	0	0	0	0	0	0	0	1	1	1	107	31.7	1	Data missing	3	0	1	1	46.21	4	0	0	5	0	0	0
1878	2	74	15-04-23			15-04-23	1	0	0	143	69	93	5	1	0	0	0	0	0	0	0	1	1	1	0	38	27.9	1	52.7	3	0	1	1	152.62	4	0	0	5	0	0	0
1689	2	85	14-08-05				1	0	0	175	90	68	168	1	1	0	0	0	0	0	0	0	2	1	1	94	24.8	1	38	3	0	1	1	52.17	4	0	0	5	0	0	0
175	2	68	14-07-30			14-07-31	1	0	0	144	77	58	96	1	1	0	0	0	0	0	1	0	1	1	1	59	18.8	1	60	3	0	1	1	93.45	4	0	0	5	0	0	0
777	2	90	15-06-16				1	0	0	155	75	80	360	1	0	0	0	0	0	0	0	0	2	1	1	70.9	18	1	Data missing	3	0	1	1	71.41	4	0	0	5	0	0	0
1591	2	73	16-04-26			16-04-27	1	0	0	120	59	78	336	1	1	0	0	0	0	0	0	0	1	1	1	85	16.7	1	50	3	0	1	1	60.44	4	0	0	5	0	0	0
1626	2	77	14-06-01				1	0	0	149	91	95	24	1	0	0	0	0	0	0	0	0	2	1	0	61	13.3	1	34	3	0	1	1	87.68	4	0	0	5	0	0	0
1493	2	68	16-03-28			16-03-30	1	0	0	159	93	92	168	1	1	0	1	0	0	0	0	0	1	1	1	53	12	1	56	3	0	1	1	105.76	4	0	0	5	0	0	0
586	2	83	15-03-12				1	0	0	120	62	75	72	1	0	0	0	0	0	0	0	0	2	1	1	86	11.3	1	62	3	0	1	1	58.09	4	0	0	5	0	0	0
821	2	73	15-07-06			15-07-07	1	0	0	137	70	63	120	1	0	0	0	0	0	0	0	0	1	1	0	61	9.1	1	63	3	0	1	1	88.63	4	0	0	5	0	0	0
978	2	80	15-09-15			15-09-17	1	0	0	124	74	56	168	1	1	0	0	0	0	0	0	0	2	1	0	117	6.3	1	32	3	0	1	1	41.03	4	0	0	5	0	0	0
20	2	85	14-05-12			14-05-12	1	0	0	131	57	96	480	1	1	0	0	0	0	0	0	0	1	1	0	140	6.2	1	37	3	0	1	1	32.95	4	0	0	5	0	0	0
27	2	78	14-05-15			14-05-19	1	0	0	141	69	74	48	1	0	0	0	0	0	0	0	0	2	1	0	76	4.2	1	53	3	0	1	1	67.85	4	0	0	5	0	0	0
1338	2	76	16-02-14			16-02-15	2	0	0	127	64	64	120	1	0	0	0	1	0	0	Not APP	Not APP	1	1	0	52.6	19.1	0	53	3	0	1	1	104.3	4	0	0	5	0	0	0
2114	2	75	14-10-06			14-10-11	2	0	0	127	77	75	96	1	1	0	0	0	0	0	Not APP	Not APP	1	1	0	92	11.3	0	46	3	0	1	1	54.86	4	0	0	5	0	0	0
793	2	70	15-06-23			15-06-27	1	0	0	135	84	56	240	1	0	0	0	0	0	0	0	0	1	1	1	73	16.5	0	56	3	0	1	1	72.66	4	0	0	5	0	0	0
511	2	73	15-02-09				1	0	0	143	102	82	24	1	0	0	1	1	0	0	0	0	1	1	0	113	13.6	0	Data missing	3	0	1	1	43.51	4	0	0	5	0	0	0
611	2	72	15-03-25			15-03-26	1	0	0	133	82	68	360	0	0	0	0	0	0	0	0	0	1	1	1	109	7.3	0	38	3	0	1	1	45.49	4	0	0	5	0	0	0
277	1	76	14-09-22	2014-09-28	6	14-09-28	2	1	1	132	80	84	144	1	0	0	0	0	0	0	Not APP	Not APP	2	0	0	84.2	6.8	1	60	3	0	1	1	81.68	4	0	0	5	0	0	0
1517	1	70	16-04-05	2016-04-18	13	16-04-15	1	1	0	132	82	67	360	1	0	0	0	0	0	0	0	0	1	0	0	93.23	14.89	1	53	3	0	1	1	73.84	4	0	0	5	0	0	0
498	1	74	15-02-03			15-02-10	2	0	0	132	76	76	96	0	0	0	0	0	0	1	Not APP	Not APP	1	0	0	121	27.8	1	41	3	0	1	1	54.04	4	0	0	5	0	0	0
1108	1	81	15-11-13			15-11-18	2	0	0	128	68	86	72	0	0	0	0	0	0	0	Not APP	Not APP	1	0	0	79	19	1	43	3	0	1	1	86.78	4	0	0	5	0	0	0
251	1	78	14-09-10			14-09-13	2	0	0	150	110	96	72	1	0	0	0	0	0	0	Not APP	Not APP	1	0	0	126	18.2	1	Data missing	3	0	1	1	51.03	4	0	0	5	0	0	0
1076	1	69	15-10-26			15-10-26	2	0	0	166	100	99	8	1	0	0	0	0	0	0	Not APP	Not APP	1	0	0	69	16.1	1	69	3	0	1	1	104.81	4	0	0	5	0	0	0
29	1	68	14-05-16			14-05-17	2	0	0	124	79	80	480	0	0	0	0	0	0	0	Not APP	Not APP	1	0	0	90	5.7	1	77	3	0	1	1	77.36	4	0	0	5	0	0	0
644	1	81	15-04-08			15-04-10	1	0	0	164	67	66	504	1	0	0	0	0	0	0	0	0	2	0	0	133.9	48.6	1	60	3	0	1	1	47.21	4	0	0	5	0	0	0
926	1	73	15-08-25			15-09-01	1	0	0	127	87	90	96	1	0	0	0	0	0	0	0	0	1	0	0	160	25.3	1	28	3	0	1	1	39.26	4	0	0	5	0	0	0
545	1	73	15-02-26			15-03-03	1	0	0	149	76	78	360	0	0	0	0	0	0	0	0	0	2	0	0	101	18.8	1	21	3	0	1	1	66.75	4	0	0	5	0	0	0
455	1	81	15-01-14			15-01-17	1	0	0	120	60	72	120	0	1	0	0	0	0	0	0	0	1	0	0	124	17.9	1	45	3	0	1	1	51.58	4	0	0	5	0	0	0
1744	1	81	14-10-09			14-10-11	1	0	0	143	87	83	96	1	0	0	0	0	0	0	0	0	1	0	0	133	15.5	1	62	3	0	1	1	47.57	4	0	0	5	0	0	0
1372	1	75	16-02-22			16-02-26	1	0	0	133	85	80	216	1	0	0	0	1	0	0	0	0	1	0	0	89.5	14.9	1	62	3	0	1	1	76.33	4	0	0	5	0	0	0
242	1	74	14-09-07			14-09-09	1	0	0	190	110	70	360	1	0	0	0	0	0	1	1	0	1	0	0	81.4	12.8	1	49	3	0	1	1	85.39	4	0	0	5	0	0	0
339	1	75	14-10-29			14-10-31	1	0	0	122	56	80	480	1	1	0	0	0	0	0	1	0	1	0	0	171.9	12.4	1	72	3	0	1	1	35.94	4	0	0	5	0	0	0
1024	1	77	15-10-08			15-10-10	1	0	0	148	82	64	648	1	0	0	0	0	0	0	0	0	2	0	0	105	11.1	1	70	3	0	1	1	63.14	4	0	0	5	0	0	0
1299	1	73	16-01-25				1	0	0	142	70	70	96	0	0	0	0	0	0	0	0	0	2	0	0	111	10.1	1	51	3	0	1	1	59.86	4	0	0	5	0	0	0
676	1	65	15-04-29			15-04-30	1	0	0	132	68	70	240	0	0	0	0	1	0	0	1	0	1	0	0	101.4	9.9	1	Data missing	3	0	1	1	68.03	4	0	0	5	0	0	0
289	1	81	14-09-27			14-09-28	1	0	0	140	84	97	336	1	0	0	0	0	0	0	0	0	1	0	0	97.1	9.8	1	73	3	0	1	1	68.4	4	0	0	5	0	0	0
1269	1	76	16-01-13			16-01-14	1	0	0	123	58	80	360	1	1	0	0	0	1	0	0	0	1	0	0	113	9.1	1	51	3	0	1	1	58.16	4	0	0	5	0	0	0
550	1	65	15-02-26			15-03-02	1	0	0	137	87	66	192	1	0	0	0	0	0	0	0	0	1	0	0	137	8.5	1	32	3	0	1	1	48.08	4	0	0	5	0	0	0
1242	1	77	16-01-04			16-01-06	1	0	0	123	79	81	216	0	0	0	0	0	0	0	0	0	1	0	0	109.4	7.2	1	52	3	0	1	1	60.22	4	0	0	5	0	0	0
12	1	77	14-05-08			14-05-09	1	0	0	135	76	74	168	0	0	0	0	0	0	0	0	0	1	0	0	80	6.3	1	71	3	0	1	1	86.42	4	0	0	5	0	0	0
962	1	84	15-09-08			15-09-09	2	0	0	139	79	88	24	1	0	0	0	0	0	0	Not APP	Not APP	1	0	0	99	103.1	0	Data missing	3	0	1	1	66.39	4	0	0	5	0	0	0
1452	1	77	16-03-16			16-03-19	2	0	0	134	86	82	168	1	0	0	0	0	0	0	Not APP	Not APP	2	0	0	121.6	16.4	0	71	3	0	1	1	53.3	4	0	0	5	0	0	0
700	1	68	15-05-13			15-05-13	2	0	0	154	96	76	168	1	0	0	0	0	0	0	Not APP	Not APP	1	0	0	70	14	0	59	3	0	1	1	103.39	4	0	0	5	0	0	0
505	1	79	15-02-05			15-02-06	2	0	0	122	67	70	120	0	0	0	0	0	0	0	Not APP	Not APP	1	0	0	77	11.1	0	Data missing	3	0	1	1	89.84	4	0	0	5	0	0	0
987	1	68	15-09-17			15-09-18	1	0	0	160	87	76	168	1	1	0	0	0	0	0	0	0	1	0	0	102	12.3	0	Data missing	3	0	1	1	66.96	4	0	0	5	0	0	0
1422	1	71	16-03-08			16-03-10	1	0	0	134	74	72	240	0	0	0	0	1	0	0	1	0	1	0	0	92.5	11.6	0	69	3	0	1	1	74.3	4	0	0	5	0	0	0
1340	1	76	16-02-14			16-02-15	1	0	0	148	84	90	360	1	0	0	1	1	0	0	0	0	2	0	0	92.2	11.4	0	64	3	0	1	1	73.56	4	0	0	5	0	0	0
658	1	67	15-04-15			15-04-16	1	0	0	138	71	82	120	1	0	0	0	0	0	0	1	0	1	0	0	68	10.8	0	64	3	0	1	1	107.23	4	0	0	5	0	0	0
1477	1	77	16-03-22				1	0	0	127	75	90	480	0	0	0	0	0	0	0	0	0	2	0	0	123	9.6	0	46	3	0	1	1	52.6	4	0	0	5	0	0	0
1546	1	82	16-04-11			16-04-12	1	0	0	128	53	78	480	1	0	0	0	0	0	0	0	0	1	0	0	191	8	0	60	3	0	1	1	31.25	4	0	0	5	0	0	0
593	2	78	15-03-15			15-03-16	2	0	0	127	57	68	480	0	1	0	0	0	0	1	Not APP	Not APP	1	0	0	113.6	29.6	1	Data missing	3	0	1	1	42.67	4	0	0	5	0	0	0
1208	2	70	15-12-21			15-12-23	2	0	0	157	84	70	192	1	0	0	0	0	0	0	Not APP	Not APP	1	0	0	80.3	14.5	1	65	3	0	1	1	65.09	4	0	0	5	0	0	0
933	2	86	15-08-28				2	0	0	139	55	78	72	1	1	0	0	0	0	0	Not APP	Not APP	2	0	0	134	8.4	1	Data missing	3	0	1	1	34.57	4	0	0	5	0	0	0
1561	2	76	16-04-16			16-04-23	2	0	0	133	62	88	240	1	0	0	0	0	0	0	Not APP	Not APP	1	0	0	126	6.5	1	Data missing	3	0	1	1	38.06	4	0	0	5	0	0	0
488	2	81	15-01-30			15-01-30	1	0	0	139	97	90	72	1	1	0	0	0	0	0	0	0	1	0	0	67	35.1	1	48	3	0	1	1	77.88	4	0	0	5	0	0	0
641	2	67	15-04-07			15-04-09	1	0	0	125	88	72	240	1	0	0	0	0	0	0	0	0	1	0	0	59	13	1	64	3	0	1	1	93.73	4	0	0	5	0	0	0
124	2	69	14-07-01			14-07-03	1	0	0	125	83	75	48	0	1	0	0	0	0	0	0	0	1	0	0	92.6	11.4	1	46	3	0	1	1	55.38	4	0	0	5	0	0	0
189	2	65	14-08-06			14-08-12	1	0	0	122	62	68	216	0	1	0	0	0	0	0	0	0	1	0	0	36.2	7.8	1	66	3	0	1	1	165.71	4	0	0	5	0	0	0
42	2	81	14-05-26			14-06-05	1	0	0	185	88	88	96	1	0	0	0	0	0	0	0	0	1	0	0	108	6.7	1	42	3	0	1	1	44.89	4	0	0	5	0	0	0
21	2	77	14-05-13			14-05-14	1	0	0	125	76	72	120	1	0	0	0	0	0	0	0	0	1	0	0	66.3	5	1	Data missing	3	0	1	1	79.64	4	0	0	5	0	0	0
1413	2	76	16-03-05			16-03-09	2	0	0	132	67	86	48	1	1	0	0	1	0	0	Not APP	Not APP	1	0	0	88	35.6	0	60	3	0	1	1	57.59	4	0	0	5	0	0	0
2016	1	76	16-01-10			16-01-10	1	0	0	162	92	70	4	0	0	0	0	0	0	0	0	1	1	Data Missing	Data Missing	95	126.9	1	52	3	0	1	1	71.06	4	0	0	5	0	0	0
1627	1	68	14-06-02			14-06-02	1	0	0	123	77	76	48	0	0	0	0	0	0	0	0	0	1	Data Missing	Data Missing	88	65.3	1	48	3	0	1	1	79.39	4	0	0	5	0	0	0
1375	1	71	16-02-22			16-02-23	1	0	0	130	68	62	360	1	0	0	0	1	0	0	0	0	1	Data Missing	Data Missing	91	16.6	1	44	3	0	1	1	75.71	4	0	0	5	0	0	0
1400	1	66	16-03-01			16-03-02	2	0	0	144	78	72	168	1	1	0	0	1	0	0	Not APP	Not APP	1	Data Missing	Data Missing	95	16.7	0	48	3	0	1	1	73.12	4	0	0	5	0	0	0
71	2	70	14-06-05			14-06-06	1	0	0	123	80	70	168	0	0	0	0	0	0	0	1	0	1	Data Missing	Data Missing	65	11.1	1	Data missing	3	0	1	1	83.07	4	0	0	5	0	0	0
470	2	73	15-01-19			15-01-21	1	0	0	133	75	78	336	0	1	0	0	0	0	0	0	0	1	Data Missing	Data Missing	76.5	8.3	1	51	3	0	1	1	68.25	4	0	0	5	0	0	0
1941	2	58	15-07-29			15-07-30	2	0	1	120	80	92	24	0	1	0	0	0	0	0	Not APP	Not APP	1	1	0	60	46.8	1	42	2	0	1	1	94.66	1	0	0	5	0	0	0
509	1	55	15-02-06			15-02-06	2	0	0	135	87	72	72	0	1	0	0	0	0	0	Not APP	Not APP	1	1	1	89.5	66.3	1	Data missing	2	0	1	1	81.29	1	0	0	5	0	0	0
1457	1	62	16-03-17			16-03-21	2	0	0	126	75	70	48	1	1	0	0	0	0	0	Not APP	Not APP	1	1	1	90	34	1	40	2	0	1	1	78.83	1	0	0	5	0	0	0
703	1	63	15-05-15			15-05-18	2	0	0	126	79	79	96	0	0	0	0	0	0	0	Not APP	Not APP	1	1	1	127	18.4	1	55	2	0	1	1	52.8	1	0	0	5	0	0	0
685	1	62	15-05-06			15-05-11	2	0	0	127	66	96	24	0	0	0	0	0	0	0	Not APP	Not APP	1	1	0	87.5	15.1	1	45	2	0	1	1	81.43	1	0	0	5	0	0	0
317	1	57	14-10-19			14-10-20	2	0	0	131	86	95	240	0	1	0	0	0	0	0	Not APP	Not APP	1	1	0	70	11.4	1	66	2	0	1	1	107.16	1	0	0	5	0	0	0
820	1	64	15-07-06			15-07-06	2	0	0	120	84	90	72	0	0	0	1	0	0	0	Not APP	Not APP	1	1	1	116	10.6	1	34	2	0	1	1	58.44	1	0	0	5	0	0	0
1336	1	63	16-02-14			16-02-19	1	0	0	125	77	86	24	0	0	0	0	1	0	0	0	1	1	1	1	93	177.3	1	60	2	0	1	1	75.65	1	0	0	5	0	0	0
1932	1	64	15-07-07			15-07-07	1	0	0	140	94	70	12	1	0	0	0	0	0	0	0	0	2	1	1	88	170.6	1	49	2	0	1	1	80.38	1	0	0	5	0	0	0
2063	1	51	16-04-03			16-04-03	1	0	0	145	89	96	1	1	0	0	0	0	0	0	0	0	2	1	1	107.9	79.5	1	48	2	0	1	1	66.52	1	0	0	5	0	0	0
778	1	60	15-06-17			15-06-17	1	0	0	125	71	72	96	0	0	0	0	0	0	0	1	0	1	1	1	115	77	1	35	2	0	1	1	59.8	1	0	0	5	0	0	0
402	1	59	14-12-15			14-12-20	1	0	0	120	71	61	120	1	0	0	0	0	0	0	0	0	1	1	0	89	70.5	1	34	2	0	1	1	80.66	1	0	0	5	0	0	0
1203	1	62	15-12-20			15-12-22	1	0	0	138	72	73	72	1	1	0	0	0	0	0	0	0	1	1	1	69	43.4	1	Data missing	2	0	1	1	107.11	1	0	0	5	0	0	0
1726	1	57	14-09-20			14-09-24	1	0	0	124	90	90	66	0	0	0	0	0	0	0	0	0	1	1	1	94	35.2	1	40	2	0	1	1	76.26	1	0	0	5	0	0	0
1097	1	53	15-11-09			15-11-18	1	0	0	140	88	70	336	1	1	0	0	0	0	0	0	0	1	1	1	77.9	28.1	1	69	2	0	1	1	96.13	1	0	0	5	0	0	0
831	1	57	15-07-13			15-07-15	1	0	0	136	82	84	76	0	1	0	0	0	0	0	0	0	1	1	1	65	19.1	1	42	2	0	1	1	116.73	1	0	0	5	0	0	0
669	1	61	15-04-23			15-04-24	1	0	0	144	88	56	192	1	0	0	0	0	0	0	0	0	1	1	0	89	18	1	61	2	0	1	1	80.11	1	0	0	5	0	0	0
451	1	61	15-01-12			15-01-16	1	0	0	123	66	77	168	1	0	0	0	1	0	0	0	0	1	1	0	184.3	17.7	1	58	2	0	1	1	34.58	1	0	0	5	0	0	0
1369	1	63	16-02-21			16-02-23	1	0	0	125	79	79	24	1	1	0	0	1	0	0	0	1	1	1	0	193	17.2	1	48	2	0	1	1	32.58	1	0	0	5	0	0	0
424	1	51	15-01-03			15-01-04	1	0	0	157	90	88	336	1	1	0	0	0	0	0	0	0	1	1	1	92	16.7	1	49	2	0	1	1	79.96	1	0	0	5	0	0	0
971	1	64	15-09-13			15-09-16	1	0	0	151	98	81	144	1	0	0	0	0	0	0	0	0	1	1	1	76	15.6	1	62	2	0	1	1	95.19	1	0	0	5	0	0	0
78	1	56	14-06-09			14-06-12	1	0	0	140	90	65	240	1	1	0	0	0	0	0	1	0	1	1	0	83	14	1	61	2	0	1	1	88.35	1	0	0	5	0	0	0
752	1	62	15-06-03			15-06-04	1	0	0	159	91	60	216	0	0	0	0	0	0	0	0	0	1	1	1	87	12.9	1	60	2	0	1	1	81.97	1	0	0	5	0	0	0
1631	1	59	14-06-05			14-06-06	1	0	0	129	72	57	96	0	0	0	0	0	0	0	0	0	1	1	0	77.4	12.6	1	62	2	0	1	1	94.76	1	0	0	5	0	0	0
10	1	56	14-05-06				1	0	0	149	103	96	105	1	1	0	0	0	0	0	0	0	2	1	1	161	12.2	1	Data missing	2	0	1	1	41.13	1	0	0	5	0	0	0
466	1	60	15-01-17			15-01-19	1	0	0	125	80	66	168	1	1	0	0	0	0	0	0	0	1	1	0	141	11.2	1	47	2	0	1	1	47.27	1	0	0	5	0	0	0
927	1	63	15-08-25				1	0	0	120	70	75	624	0	0	0	0	0	0	0	0	0	2	1	0	89	11	1	Data missing	2	0	1	1	79.59	1	0	0	5	0	0	0
82	1	63	14-06-11			14-06-12	1	0	0	147	99	100	96	1	0	0	0	0	0	1	1	0	1	1	1	81	10.2	1	49	2	0	1	1	88.73	1	0	0	5	0	0	0
176	1	61	14-07-30			14-07-31	1	0	0	125	70	85	312	1	0	0	0	0	0	0	0	0	1	1	0	85	10.1	1	35	2	0	1	1	84.48	1	0	0	5	0	0	0
1026	1	64	15-10-09			15-10-10	1	0	0	128	88	68	240	0	0	0	0	0	0	0	1	0	1	1	1	90	10.1	1	Data missing	2	0	1	1	78.32	1	0	0	5	0	0	0
164	1	54	14-07-25			14-07-29	1	0	0	158	78	86	120	0	0	0	0	0	0	0	0	0	1	1	1	93	9.5	1	58	2	0	1	1	78.06	1	0	0	5	0	0	0
32	1	62	14-05-18			14-05-26	1	0	0	162	82	98	120	0	1	0	0	0	0	0	0	0	1	1	1	152.3	9.1	1	Data missing	2	0	1	1	42.96	1	0	0	5	0	0	0
882	1	50	15-08-06			15-08-06	1	0	0	125	70	75	168	1	0	0	0	0	0	0	1	0	1	1	1	64.3	8.9	1	Data missing	2	0	1	1	121.38	1	0	0	5	0	0	0
851	1	64	15-07-23			15-07-25	2	0	0	127	47	62	48	1	0	0	0	0	0	0	Not APP	Not APP	1	1	1	79	37.5	0	61	2	0	1	1	91.03	1	0	0	5	0	0	0
1553	1	58	16-04-12			16-04-14	2	0	0	148	62	62	48	1	0	0	0	0	0	0	Not APP	Not APP	1	1	0	84	22.4	0	63	2	0	1	1	86.52	1	0	0	5	0	0	0
673	1	63	15-04-27			15-04-29	2	0	0	124	81	64	144	0	0	0	0	0	0	0	Not APP	Not APP	2	1	0	69	17.5	0	55	2	0	1	1	106.76	1	0	0	5	0	0	0
1224	1	63	15-12-29			15-12-30	2	0	0	131	79	86	312	1	0	0	0	0	0	0	Not APP	Not APP	1	1	1	91	16.3	0	42	2	0	1	1	77.57	1	0	0	5	0	0	0
1505	1	63	16-04-01			16-04-05	2	0	0	149	105	88	96	1	0	0	0	0	0	0	Not APP	Not APP	1	1	0	92.4	13.1	0	63	2	0	1	1	76.22	1	0	0	5	0	0	0
1633	1	59	14-06-08			14-06-11	1	0	0	156	97	84	24	1	0	0	0	0	0	0	0	0	1	1	1	97	182.6	0	77	2	0	1	1	73.03	1	0	0	5	0	0	0
532	1	56	15-02-23			15-02-26	1	0	0	141	82	81	120	1	0	0	1	0	0	0	0	0	1	1	1	76	40	0	41	2	0	1	1	97.81	1	0	0	5	0	0	0
1437	1	53	16-03-12			16-03-17	1	0	0	120	70	60	72	1	1	0	0	1	0	0	0	0	1	1	1	76	39.9	0	60	2	0	1	1	98.91	1	0	0	5	0	0	0
704	1	60	15-05-15			15-05-19	1	0	0	140	90	60	72	1	1	0	0	1	0	0	0	0	1	1	1	141.6	19.7	0	40	2	0	1	1	47.04	1	0	0	5	0	0	0
1047	2	62	15-10-16			15-10-16	2	0	0	150	87	60	96	1	1	0	0	1	0	0	Not APP	Not APP	1	1	1	108	24.1	1	Data missing	2	0	1	1	47.39	1	0	0	5	0	0	0
1592	2	55	16-04-26			16-04-29	2	0	0	150	88	100	360	1	1	0	0	0	0	0	Not APP	Not APP	1	1	0	93	13.1	1	60	2	0	1	1	57.7	1	0	0	5	0	0	0
1167	2	64	15-12-08			15-12-11	1	0	0	158	83	88	24	1	0	0	0	0	0	0	0	0	1	1	1	105	81.2	1	46	2	0	1	1	48.64	1	0	0	5	0	0	0
1135	2	61	15-11-22			15-11-23	1	0	0	122	67	80	96	1	0	0	0	0	0	0	0	0	1	1	0	61	27.9	1	55	2	0	1	1	91.92	1	0	0	5	0	0	0
1404	2	62	16-03-02			16-03-07	1	0	0	125	75	65	48	0	1	0	0	1	0	0	0	0	1	1	1	137.6	17	1	48	2	0	1	1	35.83	1	0	0	5	0	0	0
786	2	63	15-06-19			15-06-19	1	0	0	146	72	98	10	0	0	0	0	0	0	0	0	1	1	1	1	39	14.9	1	55	2	0	1	1	153.03	1	0	0	5	0	0	0
7	2	59	14-05-05			14-05-07	2	0	0	120	80	88	24	0	0	0	0	0	0	0	Not APP	Not APP	2	1	1	58.2	15.9	0	56	2	0	1	1	97.71	1	0	0	5	0	0	0
659	1	53	15-04-16			15-04-18	2	0	0	130	80	70	120	0	0	0	0	0	0	0	Not APP	Not APP	1	0	0	86	14.9	1	55	2	0	1	1	85.76	1	0	0	5	0	0	0
728	1	59	15-05-25			15-05-26	2	0	0	139	81	68	480	0	0	0	0	0	0	0	Not APP	Not APP	1	0	0	81	11.7	1	62	2	0	1	1	89.92	1	0	0	5	0	0	0
1765	1	63	14-11-23			14-11-23	1	0	0	144	82	84	8	0	0	0	0	0	0	0	0	1	1	0	0	82.9	103.5	1	56	2	0	1	1	86.39	1	0	0	5	0	0	0
1642	1	52	14-06-19			14-06-25	1	0	0	125	80	78	24	0	0	0	0	0	0	0	0	0	1	0	0	161	81.4	1	35	2	0	1	1	41.75	1	0	0	5	0	0	0
612	1	55	15-03-26			15-03-27	1	0	0	153	96	78	144	1	1	0	0	0	0	0	0	0	1	0	0	78	17.7	1	Data missing	2	0	1	1	95.27	1	0	0	5	0	0	0
838	1	50	15-07-18			15-07-20	1	0	0	124	68	64	480	0	0	0	0	0	0	0	0	0	1	0	0	92.3	10.1	1	40	2	0	1	1	79.98	1	0	0	5	0	0	0
905	1	62	15-08-18			15-08-19	1	0	0	145	80	65	480	1	1	0	0	0	0	0	0	0	1	0	0	76	9.4	1	59	2	0	1	1	95.81	1	0	0	5	0	0	0
1559	1	57	16-04-14			16-04-19	1	0	0	147	67	68	336	1	0	0	1	0	0	0	0	0	1	0	0	88	9.2	1	Data missing	2	0	1	1	82.29	1	0	0	5	0	0	0
1521	1	60	16-04-06			16-04-13	1	0	0	167	78	80	240	1	1	0	0	0	0	0	0	0	1	0	0	52	9	1	57	2	0	1	1	149.45	1	0	0	5	0	0	0
1301	1	52	16-01-25			16-01-28	1	0	0	136	94	90	48	0	0	0	1	1	0	0	1	0	1	0	0	184.2	4.5	1	30	2	0	1	1	35.75	1	0	0	5	0	0	0
2131	1	51	14-08-25			14-08-25	2	0	0	123	83	82	168	1	1	0	1	0	0	0	Not APP	Not APP	1	0	0	70	11.9	0	59	2	0	1	1	109.61	1	0	0	5	0	0	0
664	1	56	15-04-20				2	0	0	159	96	68	288	1	1	0	0	0	0	0	Not APP	Not APP	2	0	0	99	9.7	0	60	2	0	1	1	72.09	1	0	0	5	0	0	0
469	1	59	15-01-19			15-01-20	2	0	0	130	90	76	240	0	0	0	0	0	0	0	Not APP	Not APP	1	0	0	101	9.4	0	57	2	0	1	1	69.7	1	0	0	5	0	0	0
1710	1	59	14-09-04			14-09-04	1	0	0	121	68	60	192	1	0	0	0	0	0	0	0	0	1	0	0	86	16	0	50	2	0	1	1	83.91	1	0	0	5	0	0	0
1352	1	60	16-02-16			16-02-17	1	0	0	142	80	62	72	1	0	0	0	1	0	0	0	0	1	0	0	74.9	10.7	0	64	2	0	1	1	98.08	1	0	0	5	0	0	0
535	1	57	15-02-24			15-02-26	1	0	0	130	58	52	24	0	0	0	0	0	0	0	0	1；修正	1	0	0	81	9.6	0	60	2	0	1	1	90.55	1	0	0	5	0	0	0
1035	2	56	15-10-11			15-10-12	1	0	0	128	74	61	480	0	1	0	0	0	0	0	0	0	1	0	0	76	11.2	1	Data missing	2	0	1	1	72.57	1	0	0	5	0	0	0
293	1	64	14-10-02			14-10-08	1	0	0	128	90	78	288	1	1	0	0	0	0	0	0	0	1	Data Missing	Data Missing	168	11.1	1	38	2	0	1	1	38.11	1	0	0	5	0	0	0
1380	1	61	16-02-23			16-02-24	1	0	0	125	80	85	480	1	1	0	0	1	0	0	0	0	1	Data Missing	Data Missing	88	8.1	0	Data missing	2	0	1	1	81.16	1	0	0	5	0	0	0
183	1	42	14-08-04			14-08-06	1	0	0	123	79	81	48	0	0	0	1	0	0	0	0	0	1	1	0	83	57.3	1	42	1	0	1	1	93.67	0	0	0	5	0	0	0
1622	1	42	14-05-27			14-06-03	1	0	0	170	110	91	36	1	0	0	0	0	0	0	0	0	1	1	0	68	41	1	55	1	0	1	1	117.89	0	0	0	5	0	0	0
895	1	40	15-08-15			15-08-18	1	0	0	128	82	82	72	1	0	0	0	0	0	0	0	0	1	1	1	80	35.9	1	60	1	0	1	1	98.7	0	0	0	5	0	0	0
1147	1	48	15-11-26			15-11-27	1	0	0	134	100	96	168	1	0	0	0	0	0	0	0	0	1	1	1	78	16.2	1	64	1	0	1	1	97.94	0	0	0	5	0	0	0
819	1	42	15-07-06			15-07-08	1	0	0	149	76	63	168	0	0	0	1	1	0	0	0	0	1	1	1	77.8	14.8	1	68	1	0	1	1	100.93	0	0	0	5	0	0	0
1588	1	48	16-04-24			16-04-26	1	0	0	121	89	76	240	1	0	0	0	0	0	0	0	0	1	1	0	106	9.2	1	59	1	0	1	1	68.74	0	0	0	5	0	0	0
982	1	47	15-09-16			15-09-18	1	0	0	145	104	78	72	1	1	0	0	0	0	0	0	0	1	1	0	59	11.3	0	68	1	0	1	1	135.74	0	0	0	5	0	0	0
2133	1	39	14-08-22			14-08-23	2	0	0	128	78	76	48	1	1	0	0	0	0	0	Not APP	Not APP	1	0	0	67.2	45.4	0	Data missing	1	0	1	1	121.32	0	0	0	5	0	0	0
1580	1	45	16-04-22			16-04-27	2	0	0	140	72	72	144	1	0	0	0	0	0	0	Not APP	Not APP	1	0	0	104	9.2	0	66	1	0	1	1	71.2	0	0	0	5	0	0	0
1876	2	78	15-04-19			15-04-20	1	0	1	98	65	60	8	0	0	0	0	0	0	0	0	1	1	1	1	84	212.5	1	52	3	3	2	0	60.45	4	11	3	0	0	0	0
516	1	74	15-02-10			15-02-13	2	0	0	108	63	80	264	1	0	0	0	0	0	0	Not APP	Not APP	1	0	0	108	20.8	0	Data missing	3	1	2	0	61.62	4	11	3	0	0	0	0
809	1	58	15-06-29			15-07-02	1	0	0	119	74	76	192	0	1	0	0	0	0	0	0	0	1	1	1	86	28.6	0	58	2	1	2	0	84.2	1	11	3	0	0	0	0
160	1	56	14-07-23			14-07-24	1	0	0	107	70	65	480	0	0	0	0	0	0	0	0	0	2	0	0	78	8.3	1	52	2	1	2	0	94.92	1	11	3	0	0	0	0
2052	1	78	16-03-23	2016-03-23	0	16-03-23	1	1	1	100	70	65	72	1	0	0	0	1	0	1	0	0	2	1	1	155.6	11.2	0	22	3	0	2	0	40	4	0	3	0	0	0	0
869	1	69	15-08-01	2015-08-03	2	15-08-03	1	1	1	105	63	68	96	1	0	0	1	1	0	1	0	0	2	1	1	94	12.1	1	Data missing	3	0	2	0	73.36	4	0	3	0	0	0	0
881	2	78	15-08-06	2015-08-16	10	15-08-06	2	1	1	111	52	85	96	1	1	0	0	0	0	0	Not APP	Not APP	1	1	0	105.6	25.1	0	33	3	0	2	0	46.42	4	0	3	0	0	0	0
1973	1	76	15-11-08			15-11-11	1	0	1	112	64	83	24	0	0	0	0	1	0	0	0	0	1	1	1	92	197.6	1	18	3	0	2	0	73.74	4	0	3	0	0	0	0
552	1	73	15-02-26			15-03-06	1	0	1	99	62	78	96	1	0	0	0	0	0	0	0	0	1	1	1	98	19.4	1	50	3	0	2	0	69.12	4	0	3	0	0	0	0
1082	1	80	15-10-29	2015-10-30	1		2	1	0	110	58	81	72	0	0	0	0	0	0	0	Not APP	Not APP	2	1	1	72.46	41.78	0	63	3	0	2	0	96.13	4	0	3	0	0	0	0
500	2	78	15-02-04	2015-02-06	2	15-02-05	1	1	0	112	68	68	120	1	0	0	0	0	0	0	0	0	1	1	1	98.4	87.5	0	48	3	0	2	0	50.36	4	0	3	0	0	0	0
1190	1	67	15-12-16			15-12-16	2	0	0	107	64	82	5	1	0	0	1	1	0	0	Not APP	Not APP	1	1	1	73	192.9	1	49	3	0	2	0	98.8	4	0	3	0	0	0	0
2103	1	74	14-10-26			14-11-06	2	0	0	114	65	80	72	1	0	0	1	0	0	0	Not APP	Not APP	1	1	1	127	57.3	1	43	3	0	2	0	51.11	4	0	3	0	0	0	0
1276	1	67	16-01-18			16-01-18	2	0	0	115	75	86	24	0	0	0	0	0	0	0	Not APP	Not APP	1	1	1	74	43.3	1	46	3	0	2	0	97.26	4	0	3	0	0	0	0
2082	1	69	14-12-25			14-12-29	2	0	0	105	72	72	24	1	0	0	1	0	0	0	Not APP	Not APP	1	1	1	93.4	28.8	1	58	3	0	2	0	73.9	4	0	3	0	0	0	0
587	1	67	15-03-13			15-03-16	2	0	0	111	65	61	48	0	0	0	0	0	0	0	Not APP	Not APP	2	1	0	77	27.2	1	66	3	0	2	0	92.9	4	0	3	0	0	0	0
2085	1	66	14-12-16			14-12-17	2	0	0	111	65	64	504	1	0	0	1	0	0	0	Not APP	Not APP	1	1	0	88	20.6	1	Data missing	3	0	2	0	79.88	4	0	3	0	0	0	0
352	1	66	14-11-12			14-11-14	2	0	0	112	78	56	288	1	0	0	0	0	0	0	Not APP	Not APP	1	1	0	98	15.3	1	51	3	0	2	0	70.55	4	0	3	0	0	0	0
1079	1	71	15-10-28			15-11-06	2	0	0	112	65	61	168	0	0	0	0	0	0	0	Not APP	Not APP	1	1	1	82.6	14.5	1	66	3	0	2	0	84.67	4	0	3	0	0	0	0
273	1	71	14-09-20			14-09-25	2	0	0	117	62	75	168	0	0	0	0	0	0	0	Not APP	Not APP	1	1	1	90	12.3	1	64	3	0	2	0	76.69	4	0	3	0	0	0	0
1019	1	78	15-10-08			15-10-09	2	0	0	99	64	76	336	0	0	0	0	0	0	1	Not APP	Not APP	1	1	0	116	11.6	1	Data missing	3	0	2	0	56.14	4	0	3	0	0	0	0
1101	1	65	15-11-10			15-11-10	2	0	0	106	61	78	96	0	0	0	0	0	0	0	Not APP	Not APP	1	1	0	85	11.1	1	59	3	0	2	0	83.4	4	0	3	0	0	0	0
833	1	81	15-07-14			15-07-15	2	0	0	109	62	84	96	0	0	0	1	0	0	0	Not APP	Not APP	1	1	1	118	10.8	1	60	3	0	2	0	54.62	4	0	3	0	0	0	0
1025	1	69	15-10-08				2	0	0	117	65	86	480	0	0	0	0	1	0	0	Not APP	Not APP	2	1	0	94	9.55	1	Data missing	3	0	2	0	73.36	4	0	3	0	0	0	0
1357	1	76	16-02-17			16-02-17	1	0	0	107	74	98	72	1	0	0	0	1	0	0	0	0	1	1	1	79.5	224.4	1	41	3	0	2	0	87.28	4	0	3	0	0	0	0
1787	1	72	14-12-27			14-12-27	1	0	0	94	56	65	12	1	0	0	1	1	0	0	0	1	1	1	0	82	204.8	1	63	3	0	2	0	85.14	4	0	3	0	0	0	0
1113	1	69	15-11-15			15-11-16	1	0	0	91	57	82	24	0	0	0	0	0	0	0	1	0	1	1	1	85	197.3	1	40	3	0	2	0	82.39	4	0	3	0	0	0	0
1685	1	69	14-08-02			14-08-02	1	0	0	104	72	90	8	1	1	0	0	1	0	0	0	1	1	1	1	61	174.9	1	40	3	0	2	0	120.83	4	0	3	0	0	0	0
1441	1	66	16-03-13			16-03-23	1	0	0	113	79	76	24	1	0	0	0	1	0	0	1	1	1	1	1	77	159.9	1	51	3	0	2	0	93.18	4	0	3	0	0	0	0
1993	1	74	15-12-03			15-12-03	1	0	0	115	60	70	4	1	1	0	0	0	0	0	0	1	1	1	1	147	157.8	1	48	3	0	2	0	43.17	4	0	3	0	0	0	0
1826	1	71	15-03-02			15-03-03	1	0	0	104	58	78	4	0	0	0	0	0	0	0	0	1	1	1	0	101	137.4	1	70	3	0	2	0	67.13	4	0	3	0	0	0	0
1858	1	67	15-04-04			15-04-04	1	0	0	110	70	55	12	1	0	0	0	1	0	0	0	1	1	1	1	102	137.3	1	64	3	0	2	0	67.16	4	0	3	0	0	0	0
2060	1	69	16-03-29			16-03-29	1	0	0	92	66	94	21	0	0	0	0	0	0	0	0	1	1	1	0	148	132.4	1	22	3	0	2	0	43.45	4	0	3	0	0	0	0
1772	1	69	14-12-01			14-12-01	1	0	0	104	70	74	29	1	1	0	0	0	0	0	0	0	1	1	0	85	121.3	1	60	3	0	2	0	82.39	4	0	3	0	0	0	0
1799	1	79	15-01-05			15-01-05	1	0	0	116	64	78	7	1	0	0	0	0	0	0	0	1	1	1	1	87	111.5	1	47	3	0	2	0	78.04	4	0	3	0	0	0	0
2041	1	67	16-02-22			16-02-22	1	0	0	95	58	86	3	0	0	0	0	0	0	0	0	1	1	1	0	64.5	98.5	1	40	3	0	2	0	113.97	4	0	3	0	0	0	0
967	1	66	15-09-10			15-09-14	1	0	0	119	58	74	24	1	1	0	0	0	0	0	0	0	1	1	1	85	96.2	1	42	3	0	2	0	83.14	4	0	3	0	0	0	0
135	1	68	14-07-08			14-07-10	1	0	0	100	60	70	10	0	0	0	0	0	0	0	0	0	1	1	1	56	86.1	1	51	3	0	2	0	133.76	4	0	3	0	0	0	0
1774	1	69	14-12-09			14-12-09	1	0	0	91	61	61	11	0	1	0	0	0	0	0	0	1	1	1	0	57	85	1	58	3	0	2	0	130.66	4	0	3	0	0	0	0
1549	1	72	16-04-11			16-04-14	1	0	0	90	60	84	48	0	0	0	0	0	0	0	0	0	1	1	1	106.54	78.21	1	51	3	0	2	0	62.94	4	0	3	0	0	0	0
1239	1	67	16-01-04			16-01-04	1	0	0	114	78	62	4	0	0	0	0	0	0	0	0	1	1	1	1	68	68.1	1	68	3	0	2	0	107.23	4	0	3	0	0	0	0
1571	1	75	16-04-19			16-04-20	1	0	0	119	69	90	48	1	0	0	0	0	0	0	0	0	1	1	1	82	67	1	44	3	0	2	0	84.44	4	0	3	0	0	0	0
333	1	69	14-10-28			14-10-30	1	0	0	109	62	34	24	1	0	0	0	0	0	0	0	0	1	1	1	82.8	63.8	1	61	3	0	2	0	84.92	4	0	3	0	0	0	0
1634	1	88	14-06-08			14-07-09	1	0	0	117	77	40	96	0	0	0	0	0	0	0	0	0	1	1	1	193	52.3	1	56	3	0	2	0	30.44	4	0	3	0	0	0	0
1965	1	68	15-10-21			15-10-21	1	0	0	119	67	54	1	0	0	0	0	0	0	0	0	1	1	1	0	100	52.3	1	60	3	0	2	0	68.5	4	0	3	0	0	0	0
1699	1	73	14-08-21				1	0	0	106	70	90	3	1	0	0	1	1	0	0	0	0	2	1	0	107	48.3	1	68	3	0	2	0	62.45	4	0	3	0	0	0	0
1988	1	65	15-11-25			15-11-27	1	0	0	118	70	89	48	0	0	0	0	0	0	0	0	0	1	1	1	98.4	46.5	1	52	3	0	2	0	70.43	4	0	3	0	0	0	0
2021	1	65	16-01-27			16-01-27	1	0	0	102	68	68	1.5	1	1	0	1	1	0	0	0	1	1	1	1	109	43.5	1	68	3	0	2	0	62.59	4	0	3	0	0	0	0
1083	1	68	15-10-31			15-11-07	1	0	0	100	61	96	48	0	0	0	0	0	0	0	0	0	1	1	1	107	41.4	1	Data missing	3	0	2	0	63.36	4	0	3	0	0	0	0
1243	1	65	16-01-05			16-01-09	1	0	0	119	77	76	24	1	1	0	0	0	0	0	0	0	1	1	1	88	41.1	1	60	3	0	2	0	80.12	4	0	3	0	0	0	0
1050	1	74	15-10-17			15-10-19	1	0	0	92	54	65	72	1	0	0	1	0	0	0	0	0	1	1	0	106.4	34.6	1	37	3	0	2	0	62.69	4	0	3	0	0	0	0
1481	1	71	16-03-24			16-03-30	1	0	0	112	72	92	144	1	1	0	0	1	0	0	1	0	1	1	1	171.1	33.3	1	46	3	0	2	0	36.54	4	0	3	0	0	0	0
855	1	78	15-07-26			15-07-27	1	0	0	108	56	86	72	0	0	0	0	0	0	0	1	0	1	1	0	85	30.2	1	65	3	0	2	0	80.37	4	0	3	0	0	0	0
1848	1	70	15-03-24			15-03-26	1	0	0	104	62	80	36	0	0	0	0	0	0	0	0	0	1	1	1	113	29	1	64	3	0	2	0	59.14	4	0	3	0	0	0	0
1605	1	68	14-05-03			14-05-05	1	0	0	98	57	55	48	0	0	0	0	0	0	0	0	0	1	1	0	119	26.1	1	66	3	0	2	0	56.05	4	0	3	0	0	0	0
181	1	65	14-08-02			14-08-04	1	0	0	111	71	60	72	1	0	0	0	0	0	0	0	0	1	1	0	105	26	1	66	3	0	2	0	65.35	4	0	3	0	0	0	0
1638	1	66	14-06-14			14-06-15	1	0	0	105	72	88	192	0	0	0	0	0	0	0	0	0	1	1	0	117	25.5	1	36	3	0	2	0	57.5	4	0	3	0	0	0	0
719	1	67	15-05-21			15-05-22	1	0	0	116	70	76	168	0	0	0	0	0	0	0	0	0	1	1	1	114	25	1	Data missing	3	0	2	0	59.07	4	0	3	0	0	0	0
1124	1	81	15-11-19			15-12-01	1	0	0	113	64	84	120	1	0	0	0	0	0	0	1	0	1	1	1	143	20.4	1	42	3	0	2	0	43.76	4	0	3	0	0	0	0
69	1	66	14-06-05			14-06-09	1	0	0	113	78	99	168	0	0	0	0	0	0	0	0	0	1	1	0	88	20.3	1	Data missing	3	0	2	0	79.88	4	0	3	0	0	0	0
261	1	66	14-09-17			14-09-18	1	0	0	98	64	96	120	0	0	0	0	0	0	0	1	0	1	1	1	103	19.4	1	30	3	0	2	0	66.61	4	0	3	0	0	0	0
569	1	65	15-03-06			15-03-09	1	0	0	98	65	96	72	0	1	0	0	0	0	0	0	0	1	1	1	118	19.4	1	48	3	0	2	0	57.11	4	0	3	0	0	0	0
132	1	67	14-07-07			14-07-11	1	0	0	112	81	65	120	0	0	0	0	0	0	0	1	0	1	1	0	76	18.4	1	55	3	0	2	0	94.31	4	0	3	0	0	0	0
1459	1	67	16-03-18			16-03-22	1	0	0	95	75	90	144	0	0	0	0	0	0	0	0	0	2	1	1	73.5	17.3	1	45	3	0	2	0	98.02	4	0	3	0	0	0	0
1008	1	67	15-09-28			15-09-30	1	0	0	102	78	82	96	0	0	0	0	0	0	0	0	0	1	1	1	97	16.3	1	54	3	0	2	0	71.17	4	0	3	0	0	0	0
942	1	66	15-08-31			15-09-07	1	0	0	101	65	66	168	0	0	0	0	0	0	0	0	0	1	1	1	72.4	15.1	1	Data missing	3	0	2	0	100.05	4	0	3	0	0	0	0
297	1	71	14-10-08			14-10-20	1	0	0	108	68	100	168	0	1	0	0	0	0	0	0	0	1	1	0	94.7	14.6	1	38	3	0	2	0	72.31	4	0	3	0	0	0	0
1991	1	78	15-11-30			15-11-30	1	0	0	112	60	79	72	1	0	0	0	1	0	0	0	0	1	1	0	116	14.2	1	46	3	0	2	0	56.14	4	0	3	0	0	0	0
1318	1	67	16-01-30			16-02-01	1	0	0	95	68	98	240	0	0	0	0	1	0	0	0	0	1	1	0	105	13.9	1	59	3	0	2	0	64.95	4	0	3	0	0	0	0
1187	1	72	15-12-16			15-12-18	1	0	0	114	70	72	72	1	0	0	0	0	0	0	0	0	1	1	1	58	13.6	1	64	3	0	2	0	126.97	4	0	3	0	0	0	0
1405	1	72	16-03-02			16-03-03	1	0	0	115	65	90	48	0	1	0	0	1	0	0	0	0	1	1	1	109	13.2	1	48	3	0	2	0	61.3	4	0	3	0	0	0	0
740	1	75	15-05-31			15-06-01	1	0	0	108	61	72	216	1	0	0	0	0	0	0	0	0	1	1	0	95	12.9	1	Data missing	3	0	2	0	71.25	4	0	3	0	0	0	0
179	1	65	14-08-01			14-08-05	1	0	0	111	75	78	192	0	0	0	0	0	0	0	0	0	1	1	1	101	12	1	35	3	0	2	0	68.35	4	0	3	0	0	0	0
784	1	65	15-06-18			15-06-19	1	0	0	107	68	72	120	0	0	0	0	0	0	0	0	0	1	1	0	70	12	1	50	3	0	2	0	104.34	4	0	3	0	0	0	0
510	1	69	15-02-08			15-02-10	1	0	0	115	75	75	168	0	0	0	0	0	0	0	0	0	1	1	1	84	11.6	1	47	3	0	2	0	83.52	4	0	3	0	0	0	0
921	1	68	15-08-24			15-08-26	1	0	0	107	78	73	120	1	0	0	0	0	0	0	0	0	1	1	0	108	11.1	1	Data missing	3	0	2	0	62.68	4	0	3	0	0	0	0
235	1	68	14-09-02			14-09-03	1	0	0	118	76	76	96	0	0	0	1	0	0	0	0	0	1	1	1	74	11	1	46	3	0	2	0	96.97	4	0	3	0	0	0	0
591	1	66	15-03-15			15-03-20	1	0	0	111	62	75	240	0	0	0	0	0	0	0	0	0	1	1	0	100	10.8	1	54	3	0	2	0	68.92	4	0	3	0	0	0	0
357	1	78	14-11-17			14-11-18	1	0	0	107	67	72	24	0	0	0	0	0	0	0	0	0	1	1	0	77	10.7	1	60	3	0	2	0	90.08	4	0	3	0	0	0	0
1182	1	67	15-12-14			15-12-15	1	0	0	104	50	79	264	1	1	0	0	0	0	1	0	0	1	1	0	200	9.11	1	40	3	0	2	0	30.88	4	0	3	0	0	0	0
981	1	75	15-09-16			15-09-18	1	0	0	98	66	64	120	0	0	0	0	0	0	0	1	0	1	1	0	87	8.8	1	Data missing	3	0	2	0	78.86	4	0	3	0	0	0	0
257	1	74	14-09-15			14-09-17	1	0	0	115	75	75	168	0	0	0	0	0	0	0	1	0	1	1	0	92.6	8.7	1	Data missing	3	0	2	0	73.59	4	0	3	0	0	0	0
774	1	67	15-06-16			15-06-26	1	0	0	91	50	80	240	1	0	0	0	0	0	0	0	0	1	1	0	88	8.4	1	58	3	0	2	0	79.63	4	0	3	0	0	0	0
1220	1	79	15-12-27			15-12-31	1	0	0	118	63	66	336	1	0	0	0	0	0	0	1	0	2	1	1	139	7.9	1	Data missing	3	0	2	0	45.44	4	0	3	0	0	0	0
177	1	73	14-07-30			14-07-30	1	0	0	114	63	68	504	1	0	0	0	0	0	0	0	0	1	1	0	72	7	1	42	3	0	2	0	98.65	4	0	3	0	0	0	0
1857	1	79	15-04-02			15-04-03	2	0	0	115	85	61	10	1	0	0	0	0	0	0	Not APP	Not APP	1	1	1	96	196.7	0	59	3	0	2	0	69.66	4	0	3	0	0	0	0
2122	1	81	14-09-17			14-09-17	2	0	0	104	68	60	24	1	1	0	0	1	0	0	Not APP	Not APP	1	1	1	109	178.9	0	60	3	0	2	0	59.86	4	0	3	0	0	0	0
1519	1	71	16-04-06			16-04-07	2	0	0	92	59	70	96	0	0	0	0	0	0	0	Not APP	Not APP	1	1	1	86	35.5	0	47	3	0	2	0	80.82	4	0	3	0	0	0	0
1043	1	75	15-10-15			15-10-17	2	0	0	93	51	68	120	0	0	0	0	0	0	0	Not APP	Not APP	1	1	1	92.7	18.2	0	52	3	0	2	0	73.29	4	0	3	0	0	0	0
1259	1	77	16-01-09			16-01-13	2	0	0	112	73	90	408	1	0	0	0	0	0	0	Not APP	Not APP	1	1	1	116	16.7	0	41	3	0	2	0	56.28	4	0	3	0	0	0	0
397	1	74	14-12-15			14-12-22	2	0	0	115	70	86	192	1	1	0	0	0	0	0	Not APP	Not APP	1	1	1	86	14.9	0	45	3	0	2	0	80.14	4	0	3	0	0	0	0
1322	1	66	16-02-01			16-02-02	2	0	0	115	79	81	216	0	0	0	0	1	0	0	Not APP	Not APP	1	1	0	83.17	8	0	72	3	0	2	0	85.25	4	0	3	0	0	0	0
1838	1	65	15-03-14			15-03-14	1	0	0	110	72	87	25	1	1	0	0	0	0	0	1	0	1	1	0	83	110.2	0	50	3	0	2	0	85.72	4	0	3	0	0	0	0
687	1	66	15-05-07			15-05-08	1	0	0	115	65	70	120	1	0	0	0	0	0	0	1	0	1	1	1	92.8	24.2	0	62	3	0	2	0	75.13	4	0	3	0	0	0	0
930	1	65	15-08-27			15-08-29	1	0	0	113	66	74	168	0	1	0	0	0	0	0	1	0	1	1	1	82	20.1	0	62	3	0	2	0	86.93	4	0	3	0	0	0	0
504	1	67	15-02-05			15-02-06	1	0	0	117	63	58	216	1	0	0	0	0	0	0	0	0	1	1	0	100	19.9	0	62	3	0	2	0	68.71	4	0	3	0	0	0	0
1824	1	66	15-02-21			15-02-27	1	0	0	112	78	72	30	0	1	0	0	0	0	0	0	0	1	1	0	71.7	18.6	0	60	3	0	2	0	101.18	4	0	3	0	0	0	0
1396	1	65	16-03-01			16-03-05	1	0	0	115	58	76	240	0	0	0	0	1	0	0	1	0	1	1	0	76	15.2	0	70	3	0	2	0	94.89	4	0	3	0	0	0	0
1383	1	70	16-02-24			16-02-26	1	0	0	110	65	70	96	0	0	0	0	1	0	0	0	0	1	1	0	104.6	15.1	0	64	3	0	2	0	64.66	4	0	3	0	0	0	0
567	1	66	15-03-04			15-03-05	1	0	0	102	64	84	480	0	0	0	0	0	0	0	1	0	1	1	0	101	10.8	0	51	3	0	2	0	68.13	4	0	3	0	0	0	0
968	1	68	15-09-12			15-09-16	1	0	0	114	72	76	168	1	0	0	0	0	0	0	0	0	1	1	0	84	10.1	0	Data missing	3	0	2	0	83.77	4	0	3	0	0	0	0
1274	2	72	16-01-17			16-01-18	2	0	0	106	62	88	9	1	1	0	0	0	0	0	Not APP	Not APP	1	1	1	52	109.6	1	58	3	0	2	0	106.86	4	0	3	0	0	0	0
1472	2	72	16-03-21			16-03-23	2	0	0	113	63	86	40	0	0	0	0	0	0	0	Not APP	Not APP	2	1	1	53	56.5	1	62	3	0	2	0	104.54	4	0	3	0	0	0	0
1333	2	68	16-02-11				2	0	0	94	60	60	20	1	0	0	0	0	0	0	Not APP	Not APP	2	1	0	135.1	37	1	61	3	0	2	0	35.92	4	0	3	0	0	0	0
1360	2	67	16-02-17			16-02-22	2	0	0	110	76	87	96	0	0	0	0	1	0	0	Not APP	Not APP	1	1	1	105	27.3	1	64	3	0	2	0	48.19	4	0	3	0	0	0	0
2113	2	73	14-10-07			14-10-07	2	0	0	115	57	86	10	1	1	0	0	1	0	0	Not APP	Not APP	1	1	1	60	27	1	66	3	0	2	0	90.34	4	0	3	0	0	0	0
1439	2	78	16-03-12			16-03-14	2	0	0	110	60	78	48	1	1	0	0	1	0	0	Not APP	Not APP	1	1	0	109	14.7	1	62	3	0	2	0	44.75	4	0	3	0	0	0	0
2182	2	76	14-04-26			14-05-13	2	0	0	117	80	80	120	0	1	0	1	0	0	0	Not APP	Not APP	1	1	1	89	8	1	50	3	0	2	0	56.85	4	0	3	0	0	0	0
1867	2	74	15-04-11			15-04-11	1	0	0	115	65	67	16	0	0	0	0	0	0	0	0	1	1	1	1	53	237.2	1	61	3	0	2	0	103.96	4	0	3	0	0	0	0
2078	2	78	16-04-29			16-04-29	1	0	0	102	60	77	9	0	0	0	0	0	0	0	0	1	1	1	1	98	204.8	1	47	3	0	2	0	50.6	4	0	3	0	0	0	0
1852	2	72	15-03-26			15-03-30	1	0	0	106	73	72	14	0	0	0	0	0	0	0	0	0	1	1	1	72	196.9	1	63	3	0	2	0	73.4	4	0	3	0	0	0	0
1805	2	68	15-01-19				1	0	0	110	86	64	26	0	0	0	0	0	0	0	0	0	1	1	1	55	137.8	1	44	3	0	2	0	101.33	4	0	3	0	0	0	0
1985	2	72	15-11-22			15-11-22	1	0	0	104	50	60	7	1	1	0	0	0	0	0	0	1	1	1	1	51	123.3	1	52	3	0	2	0	109.28	4	0	3	0	0	0	0
1606	2	68	14-05-03			14-05-03	1	0	0	97	60	60	20	0	0	0	0	0	0	0	0	1	1	1	0	62	119.1	1	67	3	0	2	0	88.25	4	0	3	0	0	0	0
2057	2	79	16-03-27			16-03-31	1	0	0	118	65	60	24	1	0	0	0	0	0	0	0	1	1	1	0	64	84.2	1	49	3	0	2	0	82.52	4	0	3	0	0	0	0
1635	2	70	14-06-10			14-06-10	1	0	0	118	71	84	11	1	0	0	0	0	0	0	0	1	1	1	0	48	73.3	1	59	3	0	2	0	117.87	4	0	3	0	0	0	0
1317	2	80	16-01-30			16-02-01	1	0	0	108	68	86	72	0	0	0	0	1	0	0	0	0	1	1	1	61	39.8	1	51	3	0	2	0	87	4	0	3	0	0	0	0
326	2	69	14-10-27			14-10-29	1	0	0	117	67	77	48	0	0	0	0	0	0	0	1	0	1	1	0	53	36.5	1	58	3	0	2	0	105.44	4	0	3	0	0	0	0
1654	2	79	14-06-28			14-07-05	1	0	0	113	75	78	5	0	0	0	0	0	0	0	0	0	1	1	0	71	27.1	1	60	3	0	2	0	73.21	4	0	3	0	0	0	0
1474	2	70	16-03-22			16-03-24	1	0	0	110	70	60	120	0	0	0	0	0	0	0	0	0	1	1	1	49	18.2	1	38	3	0	2	0	115.1	4	0	3	0	0	0	0
428	2	67	15-01-04			15-01-10	1	0	0	118	56	78	168	0	0	0	0	0	0	0	0	1	1	1	0	70.8	16.5	1	56	3	0	2	0	75.94	4	0	3	0	0	0	0
1490	2	79	16-03-27			16-03-28	1	0	0	113	76	77	72	0	0	0	0	0	0	0	0	0	1	1	0	69	12.4	1	43	3	0	2	0	75.66	4	0	3	0	0	0	0
1468	2	76	16-03-21			16-03-23	1	0	0	118	67	99	480	1	1	0	0	0	0	0	0	0	1	1	0	97	10.8	1	43	3	0	2	0	51.47	4	0	3	0	0	0	0
115	2	68	14-06-28			14-06-30	1	0	0	112	70	92	168	0	0	0	0	0	0	0	0	0	1	1	1	109.7	9.3	1	58	3	0	2	0	45.68	4	0	3	0	0	0	0
1048	2	68	15-10-17			15-10-19	1	0	0	114	69	84	168	1	1	0	0	0	0	0	0	0	2	1	0	53	8.9	1	52	3	0	2	0	105.76	4	0	3	0	0	0	0
1702	2	78	14-08-22				1	0	0	114	48	90	360	1	1	0	0	0	0	0	0	0	2	1	1	92	5.8	1	48	3	0	2	0	54.43	4	0	3	0	0	0	0
852	2	77	15-07-24			15-07-25	1	0	0	115	79	76	168	1	0	0	0	0	0	0	0	0	1	1	1	77	4.6	1	22	3	0	2	0	67.01	4	0	3	0	0	0	0
13	2	68	14-05-08			14-05-13	1	0	0	102	58	70	168	1	0	0	0	0	0	0	1	0	1	1	1	88.2	3	1	30	3	0	2	0	58.76	4	0	3	0	0	0	0
30	2	78	14-05-16			14-05-17	1	0	0	107	65	70	120	0	0	0	0	0	0	0	0	0	1	1	1	60.9	0.3	1	56	3	0	2	0	87.62	4	0	3	0	0	0	0
2193	2	80	14-10-09			14-10-10	2	0	0	107	64	80	216	1	0	0	0	0	0	0	Not APP	Not APP	1	1	1	64	22.9	0	Data missing	3	0	2	0	82.31	4	0	3	0	0	0	0
1069	2	78	15-10-24			15-11-06	2	0	0	110	60	72	Data missing	1	1	0	0	0	0	0	Not APP	Not APP	1	1	1	85	18.1	0	Data missing	3	0	2	0	59.63	4	0	3	0	0	0	0
806	2	75	15-06-29			15-07-02	2	0	0	106	59	84	192	1	0	0	0	0	0	0	Not APP	Not APP	1	1	1	93	17	0	52	3	0	2	0	54.18	4	0	3	0	0	0	0
53	2	85	14-05-29			14-05-30	2	0	0	112	54	48	10	1	1	0	0	0	0	0	Not APP	Not APP	1	1	0	104.5	8.4	0	Data missing	3	0	2	0	46.17	4	0	3	0	0	0	0
1723	2	66	14-09-18			14-09-18	1	0	0	110	72	67	4	0	1	0	0	0	0	0	0	1	1	1	1	67.7	156.4	0	59	3	0	2	0	80.22	4	0	3	0	0	0	0
1359	2	78	16-02-17			16-02-18	1	0	0	115	66	62	13	1	0	0	0	0	0	0	0	0	2	1	1	54.3	98	0	Data missing	3	0	2	0	100.02	4	0	3	0	0	0	0
1803	2	72	15-01-17			15-01-26	1	0	0	90	50	40	48	0	1	0	0	0	0	0	0	0	1	1	1	153	81.7	0	61	3	0	2	0	30.76	4	0	3	0	0	0	0
1364	2	98	16-02-19				1	0	0	106	55	84	480	1	0	0	0	0	0	0	0	0	2	1	0	109.4	9.5	0	61	3	0	2	0	42.55	4	0	3	0	0	0	0
1759	1	66	14-11-13	2014-11-14	1	14-11-15	1	1	0	102	74	83	72	0	0	0	0	0	0	0	1	0	1	0	0	94	52.5	1	46	3	0	2	0	74.02	4	0	3	0	0	0	0
477	1	73	15-01-24			15-01-30	2	0	0	107	60	78	240	0	1	0	0	0	0	0	Not APP	Not APP	1	0	0	44	43.6	1	57	3	0	2	0	174.15	4	0	3	0	0	0	0
1109	1	75	15-11-13				2	0	0	92	56	90	504	0	0	0	0	0	0	0	Not APP	Not APP	2	0	0	74.1	16.3	1	Data missing	3	0	2	0	94.91	4	0	3	0	0	0	0
929	1	68	15-08-26			15-08-31	2	0	0	110	76	63	400	0	0	0	1	0	0	0	Not APP	Not APP	1	0	0	82.9	14.3	1	Data missing	3	0	2	0	85.06	4	0	3	0	0	0	0
1263	1	79	16-01-11			16-01-12	2	0	0	119	73	70	192	0	0	0	0	0	0	0	Not APP	Not APP	1	0	0	124	9.6	1	40	3	0	2	0	51.84	4	0	3	0	0	0	0
2191	1	67	14-10-23			14-10-27	2	0	0	118	66	81	216	0	0	0	1	0	0	0	Not APP	Not APP	1	0	0	88	8	1	60	3	0	2	0	79.63	4	0	3	0	0	0	0
756	1	79	15-06-05			15-06-06	2	0	0	98	64	80	240	1	0	0	0	0	0	0	Not APP	Not APP	1	0	0	84	6.9	1	32	3	0	2	0	81.26	4	0	3	0	0	0	0
2204	1	69	14-05-13			14-05-14	2	0	0	92	57	66	216	0	0	0	0	0	0	0	Not APP	Not APP	1	0	0	84	3.4	1	70	3	0	2	0	83.52	4	0	3	0	0	0	0
1682	1	80	14-08-01			14-08-01	1	0	0	107	67	64	4	1	0	0	0	0	0	0	0	1	1	0	0	89	195.6	1	Data missing	3	0	2	0	75.82	4	0	3	0	0	0	0
911	1	70	15-08-20			15-08-21	1	0	0	97	60	76	72	0	0	0	0	0	0	0	1	0	1	0	0	74	71.9	1	50	3	0	2	0	96.4	4	0	3	0	0	0	0
2001	1	74	15-12-10			15-12-17	1	0	0	108	64	90	3	0	0	0	0	0	0	0	0	0	2	0	0	78.3	26.8	1	72	3	0	2	0	89.3	4	0	3	0	0	0	0
102	1	66	14-06-23			14-07-01	1	0	0	117	80	100	480	0	1	0	0	0	0	0	0	0	1	0	0	86	19.1	1	49	3	0	2	0	82.02	4	0	3	0	0	0	0
600	1	79	15-03-19			15-03-20	1	0	0	103	64	64	480	1	0	0	0	0	0	0	0	0	1	0	0	167.5	17.8	1	41	3	0	2	0	36.64	4	0	3	0	0	0	0
1200	1	66	15-12-19			15-12-21	1	0	0	103	76	100	240	1	1	0	0	0	0	0	0	0	1	0	0	60	17.5	1	47	3	0	2	0	124.27	4	0	3	0	0	0	0
1059	1	67	15-10-20			15-10-21	1	0	0	94	97	92	72	0	0	0	0	0	0	0	0	0	2	0	0	111	13.2	1	58	3	0	2	0	60.91	4	0	3	0	0	0	0
969	1	66	15-09-12			15-09-16	1	0	0	112	72	86	144	0	0	0	0	0	0	0	0	0	1	0	0	86	12	1	Data missing	3	0	2	0	82.02	4	0	3	0	0	0	0
443	1	83	15-01-10			15-01-12	1	0	0	117	70	75	360	0	0	0	0	0	0	0	0	0	1	0	0	99	9.9	1	44	3	0	2	0	66.56	4	0	3	0	0	0	0
1090	1	71	15-11-04			15-11-06	1	0	0	104	63	60	240	0	0	0	0	0	0	0	0	0	2	0	0	94	7	1	60	3	0	2	0	72.93	4	0	3	0	0	0	0
623	1	74	15-03-31			15-04-01	1	0	0	106	69	58	216	1	0	0	0	0	0	0	1	0	1	0	0	80	6.9	1	70	3	0	2	0	87.12	4	0	3	0	0	0	0
689	1	67	15-05-07			15-05-15	1	0	0	116	68	80	336	0	0	0	1	1	0	0	0	0	2	0	0	78	6.3	1	37	3	0	2	0	91.53	4	0	3	0	0	0	0
3	1	65	14-05-04				1	0	0	113	70	66	192	1	0	0	0	0	0	0	0	0	2	0	0	121	6	1	66	3	0	2	0	55.48	4	0	3	0	0	0	0
146	1	76	14-07-14			14-07-18	1	0	0	105	63	65	360	1	0	0	0	0	0	0	0	0	1	0	0	102	5.2	1	51	3	0	2	0	65.46	4	0	3	0	0	0	0
2155	1	70	14-07-02			14-07-05	2	0	0	119	76	78	240	1	0	0	1	0	0	0	Not APP	Not APP	1	0	0	93.1	14.6	0	62	3	0	2	0	73.96	4	0	3	0	0	0	0
574	1	80	15-03-08			15-03-09	2	0	0	114	68	95	504	0	0	0	0	0	0	0	Not APP	Not APP	1	0	0	99.1	9.5	0	73	3	0	2	0	66.98	4	0	3	0	0	0	0
1512	1	70	16-04-05			16-04-08	1	0	0	117	61	65	336	0	0	0	0	0	0	0	0	0	1	0	0	77.34	22.05	0	57	3	0	2	0	91.61	4	0	3	0	0	0	0
1117	1	77	15-11-16			15-11-18	1	0	0	110	54	66	120	0	0	0	0	0	0	0	0	0	1	0	0	31.53	10.7	0	60	3	0	2	0	253.07	4	0	3	0	0	0	0
734	1	65	15-05-27			15-06-01	1	0	0	96	53	79	360	1	0	0	0	0	0	0	1	0	1	0	0	96	9.5	0	50	3	0	2	0	72.47	4	0	3	0	0	0	0
2188	2	77	14-11-19			14-11-21	2	0	0	112	69	74	120	1	0	0	0	1	0	0	Not APP	Not APP	1	0	0	53	20.3	1	56	3	0	2	0	103.12	4	0	3	0	0	0	0
2143	2	72	14-07-30			14-07-31	2	0	0	116	73	74	168	1	0	0	1	0	0	0	Not APP	Not APP	1	0	0	90	10.4	1	46	3	0	2	0	56.74	4	0	3	0	0	0	0
1216	2	76	15-12-25			15-12-30	2	0	0	113	69	82	240	1	0	0	1	1	0	0	Not APP	Not APP	1	0	0	70	8.1	1	60	3	0	2	0	75	4	0	3	0	0	0	0
1175	2	69	15-12-12			15-12-14	1	0	0	118	71	93	168	1	0	0	0	0	0	0	0	0	1	0	0	86	61	1	37	3	0	2	0	60.31	4	0	3	0	0	0	0
1367	2	71	16-02-20			16-02-23	1	0	0	98	44	70	168	1	1	0	0	1	0	0	0	0	1	0	0	80.8	9.75	1	33	3	0	2	0	64.44	4	0	3	0	0	0	0
2107	2	66	14-10-17			14-10-17	2	0	0	118	77	90	120	1	1	0	1	0	0	0	Not APP	Not APP	1	0	0	126	24.6	0	Data missing	3	0	2	0	39.17	4	0	3	0	0	0	0
2115	2	68	14-09-26			14-09-28	2	0	0	119	77	80	96	1	0	0	0	0	0	0	Not APP	Not APP	1	0	0	55	13.6	0	74	3	0	2	0	101.33	4	0	3	0	0	0	0
1418	2	67	16-03-07			16-03-08	2	0	0	111	70	72	504	0	0	0	0	1	0	0	Not APP	Not APP	1	0	0	57	6	0	60	3	0	2	0	97.53	4	0	3	0	0	0	0
865	1	71	15-07-30			15-07-30	2	0	0	117	77	68	21	1	1	0	0	1	0	0	Not APP	Not APP	1	Data Missing	Data Missing	133	69.34	1	44	3	0	2	0	48.86	4	0	3	0	0	0	0
1963	1	80	15-10-12			15-10-12	1	0	0	98	52	70	48	1	0	0	0	0	0	0	0	0	1	Data Missing	Data Missing	90	66.4	1	62	3	0	2	0	74.85	4	0	3	0	0	0	0
1121	1	65	15-11-18			15-11-20	1	0	0	95	63	69	72	0	0	0	0	0	0	0	0	0	1	Data Missing	Data Missing	98.3	50.3	1	60	3	0	2	0	70.52	4	0	3	0	0	0	0
531	1	65	15-02-23				1	0	0	109	51	84	72	1	1	0	0	0	0	0	0	0	2	Data Missing	Data Missing	108	9.4	1	66	3	0	2	0	63.26	4	0	3	0	0	0	0
31	1	65	14-05-18			14-05-19	1	0	0	110	82	82	312	0	0	0	0	0	0	0	0	0	1	Data Missing	Data Missing	134	4.2	1	60	3	0	2	0	49.32	4	0	3	0	0	0	0
951	1	80	15-09-05			15-09-05	1	0	0	106	60	70	24	0	0	0	0	0	0	0	0	1	1	Data Missing	Data Missing	78	34.9	0	60	3	0	2	0	88.29	4	0	3	0	0	0	0
1394	1	58	16-02-29			16-03-01	2	0	0	115	65	62	19	1	0	0	0	1	0	0	Not APP	Not APP	1	1	1	87	158.44	1	Data missing	2	0	2	0	83.09	1	0	3	0	0	0	0
660	1	61	15-04-16			15-04-17	2	0	0	115	72	80	288	0	0	0	0	0	0	0	Not APP	Not APP	1	1	0	101	59.4	1	69	2	0	2	0	69.23	1	0	3	0	0	0	0
1002	1	56	15-09-26			15-09-27	2	0	0	101	66	60	24	1	0	0	0	0	0	0	Not APP	Not APP	2	1	1	66	54.1	1	Data missing	2	0	2	0	115.1	1	0	3	0	0	0	0
589	1	53	15-03-14			15-03-18	2	0	0	95	68	97	48	0	0	0	0	0	0	0	Not APP	Not APP	1	1	1	68	52.2	1	33	2	0	2	0	112.45	1	0	3	0	0	0	0
767	1	55	15-06-12			15-06-16	2	0	0	112	75	74	240	1	0	0	0	0	0	0	Not APP	Not APP	1	1	1	82	26	1	Data missing	2	0	2	0	89.93	1	0	3	0	0	0	0
391	1	52	14-12-10				2	0	0	119	76	76	72	0	1	0	0	0	0	0	Not APP	Not APP	2	1	1	49.2	24.5	1	Data missing	2	0	2	0	164	1	0	3	0	0	0	0
1046	1	56	15-10-16			15-10-19	2	0	0	101	61	82	96	0	0	0	0	0	0	0	Not APP	Not APP	1	1	1	104.7	21.4	1	Data missing	2	0	2	0	67.58	1	0	3	0	0	0	0
772	1	59	15-06-14			15-06-15	2	0	0	117	77	82	96	1	0	0	0	0	0	0	Not APP	Not APP	1	1	1	88	17.3	1	60	2	0	2	0	81.72	1	0	3	0	0	0	0
562	1	56	15-03-02			15-03-05	2	0	0	115	64	65	216	0	1	0	0	0	0	0	Not APP	Not APP	1	1	0	72	16.9	1	63	2	0	2	0	104.11	1	0	3	0	0	0	0
2086	1	55	14-12-14			14-12-15	2	0	0	99	62	70	168	0	0	0	1	0	0	0	Not APP	Not APP	1	1	1	72.1	12.3	1	Data missing	2	0	2	0	104.32	1	0	3	0	0	0	0
1077	1	61	15-10-27			15-10-29	2	0	0	105	58	58	240	1	0	0	0	0	0	0	Not APP	Not APP	1	1	1	80	11.9	1	40	2	0	2	0	90.6	1	0	3	0	0	0	0
2135	1	64	14-08-20			14-08-21	2	0	0	110	70	76	72	1	0	0	0	0	0	0	Not APP	Not APP	1	1	0	60.7	11.1	1	Data missing	2	0	2	0	123.39	1	0	3	0	0	0	0
1016	1	64	15-10-08			15-10-12	2	0	0	118	69	90	144	1	0	0	0	0	0	0	Not APP	Not APP	1	1	1	84	10.6	1	70	2	0	2	0	84.81	1	0	3	0	0	0	0
287	1	64	14-09-25			14-09-25	1	0	0	114	75	83	12	0	0	0	0	0	0	0	0	1	1	1	1	87	218.8	1	59	2	0	2	0	81.44	1	0	3	0	0	0	0
1235	1	62	15-12-31			15-12-31	1	0	0	109	76	80	7.5	0	0	0	0	0	0	0	1	1	1	1	1	63	196.6	1	53	2	0	2	0	118.97	1	0	3	0	0	0	0
1739	1	54	14-10-01			14-10-01	1	0	0	110	68	65	10	0	0	0	0	0	0	0	0	1	1	1	0	79.4	194.7	1	50	2	0	2	0	93.68	1	0	3	0	0	0	0
1247	1	53	16-01-05			16-01-05	1	0	0	109	73	63	21	1	0	0	0	1	0	0	1	1	1	1	1	96	189.1	1	45	2	0	2	0	75.54	1	0	3	0	0	0	0
1980	1	59	15-11-12			15-11-12	1	0	0	110	67	82	5	0	0	0	0	0	0	0	0	1	1	1	1	74	179.2	1	58	2	0	2	0	99.8	1	0	3	0	0	0	0
1637	1	51	14-06-12			14-06-12	1	0	0	100	72	83	9	0	0	0	0	0	0	0	0	1	1	1	1	61	179.1	1	64	2	0	2	0	128.47	1	0	3	0	0	0	0
646	1	55	15-04-09			15-04-13	1	0	0	107	72	32	22	1	0	0	0	0	0	0	1	0	1	1	1	80.1	167.3	1	61	2	0	2	0	92.39	1	0	3	0	0	0	0
1896	1	54	15-05-13				1	0	0	111	68	65	24	0	0	0	0	0	0	0	0	0	2	1	0	87	159.4	1	44	2	0	2	0	84.3	1	0	3	0	0	0	0
1969	1	52	15-11-04			15-11-04	1	0	0	102	56	76	26	0	0	0	0	0	0	0	1	0	1	1	1	81	152.4	1	60	2	0	2	0	92.25	1	0	3	0	0	0	0
1931	1	61	15-07-05			15-07-05	1	0	0	110	75	75	12	0	0	0	0	0	0	0	0	1	1	1	1	88	144.3	1	45	2	0	2	0	81.16	1	0	3	0	0	0	0
1643	1	64	14-06-19			14-06-19	1	0	0	110	80	71	8	1	0	0	0	0	0	0	0	1	1	1	1	99.6	137.7	1	48	2	0	2	0	69.67	1	0	3	0	0	0	0
2058	1	53	16-03-28			16-03-28	1	0	0	98	53	63	19	0	0	0	0	0	0	0	0	1	1	1	1	70.3	134.9	1	60	2	0	2	0	108.22	1	0	3	0	0	0	0
1820	1	51	15-02-18			15-02-18	1	0	0	118	72	82	24	0	0	0	0	0	0	0	0	1	1	1	0	78.4	131.6	1	64	2	0	2	0	96.17	1	0	3	0	0	0	0
1935	1	63	15-07-08			15-07-08	1	0	0	113	70	59	17	1	1	0	0	0	0	0	0	1	1	1	1	84	119.7	1	42	2	0	2	0	85.08	1	0	3	0	0	0	0
1741	1	54	14-10-04			14-10-04	1	0	0	116	86	90	5	0	0	0	0	0	0	0	0	1	1	1	1	72	115	1	66	2	0	2	0	104.88	1	0	3	0	0	0	0
1904	1	58	15-05-18			15-05-18	1	0	0	105	70	80	3	0	0	0	0	0	0	0	0	1	1	1	1	81	113.7	1	Data missing	2	0	2	0	90.23	1	0	3	0	0	0	0
1420	1	58	16-03-08			16-03-15	1	0	0	115	73	72	24	0	0	0	0	0	0	0	0	0	2	1	1	119	99.5	1	42	2	0	2	0	57.88	1	0	3	0	0	0	0
1764	1	50	14-11-22			14-11-22	1	0	0	95	60	76	8	0	0	0	0	0	0	0	0	1	1	1	0	79	98.7	1	66	2	0	2	0	95.71	1	0	3	0	0	0	0
1754	1	57	14-11-01			14-11-01	1	0	0	95	66	72	0.5	0	0	0	0	0	0	0	0	1	1	1	1	90	96.8	1	61	2	0	2	0	80.18	1	0	3	0	0	0	0
172	1	57	14-07-29			14-07-30	1	0	0	109	73	85	24	0	0	0	0	0	0	0	1	0	1	1	1	84	93.1	1	56	2	0	2	0	86.83	1	0	3	0	0	0	0
1981	1	55	15-11-15			15-11-20	1	0	0	98	64	50	20	0	0	0	0	0	0	0	0	0	1	1	1	72	87.7	1	58	2	0	2	0	104.49	1	0	3	0	0	0	0
1784	1	58	14-12-24			14-12-24	1	0	0	116	79	82	3	1	0	0	0	0	0	0	0	1	1	1	1	97	86.2	1	65	2	0	2	0	73.28	1	0	3	0	0	0	0
1729	1	56	14-09-22			14-09-22	1	0	0	103	64	55	33	0	0	0	0	0	0	0	1	0	1	1	0	77	75.3	1	57	2	0	2	0	96.34	1	0	3	0	0	0	0
2026	1	52	16-02-03			16-02-04	1	0	0	108	65	76	17	0	0	0	0	0	0	0	0	0	1	1	0	72.5	73.2	1	45	2	0	2	0	104.84	1	0	3	0	0	0	0
1728	1	64	14-09-20			14-09-20	1	0	0	114	65	65	11	0	0	0	0	0	0	0	0	1	1	1	1	78	67.4	1	63	2	0	2	0	92.38	1	0	3	0	0	0	0
536	1	61	15-02-25			15-03-03	1	0	0	114	52	60	48	0	0	0	0	0	0	0	1	0	1	1	1	90	60.8	1	65	2	0	2	0	79.09	1	0	3	0	0	0	0
1962	1	64	15-10-10			15-10-14	1	0	0	98	74	80	49	1	0	0	0	0	0	0	0	0	1	1	1	94.7	60.6	1	45	2	0	2	0	73.85	1	0	3	0	0	0	0
302	1	53	14-10-08			14-10-08	1	0	0	111	76	68	72	0	0	0	0	0	0	0	0	0	1	1	1	60	56.2	1	62	2	0	2	0	129.93	1	0	3	0	0	0	0
481	1	59	15-01-26			15-01-28	1	0	0	97	48	82	48	0	0	0	0	0	0	0	1	0	1	1	1	79	55.5	1	62	2	0	2	0	92.55	1	0	3	0	0	0	0
413	1	61	14-12-22			14-12-23	1	0	0	116	75	84	336	1	0	0	0	0	0	0	0	0	1	1	1	78	55.2	1	62	2	0	2	0	93.29	1	0	3	0	0	0	0
294	1	55	14-10-03			14-10-10	1	0	0	105	61	70	72	0	0	0	0	0	0	0	0	0	1	1	1	114	48.3	1	58	2	0	2	0	61.48	1	0	3	0	0	0	0
94	1	55	14-06-17			14-06-18	1	0	0	119	68	80	48	1	1	0	0	0	0	0	0	0	1	1	1	180.7	45.5	1	58	2	0	2	0	36.13	1	0	3	0	0	0	0
104	1	57	14-06-23			14-06-24	1	0	0	110	70	84	96	0	0	0	0	0	0	0	0	0	1	1	1	110.4	44.5	1	51	2	0	2	0	63.34	1	0	3	0	0	0	0
1861	1	56	15-04-05			15-04-05	1	0	0	102	68	70	5	0	0	0	0	0	0	0	0	1	1	1	1	75.9	44	1	33	2	0	2	0	97.96	1	0	3	0	0	0	0
1132	1	51	15-11-21			15-11-26	1	0	0	115	65	78	48	1	0	0	0	0	0	0	0	0	1	1	1	95	42.4	1	65	2	0	2	0	77.05	1	0	3	0	0	0	0
541	1	62	15-02-25			15-03-03	1	0	0	118	78	92	144	0	0	0	0	0	0	0	0	0	1	1	1	76	40.4	1	48	2	0	2	0	95.81	1	0	3	0	0	0	0
1975	1	60	15-11-10			15-11-10	1	0	0	107	67	82	4	0	0	0	1	1	0	0	0	1	1	1	1	80	40	1	58	2	0	2	0	90.91	1	0	3	0	0	0	0
1850	1	64	15-03-26			15-03-30	1	0	0	113	75	85	24	1	0	0	0	0	0	0	0	0	1	1	1	96	39.7	1	46	2	0	2	0	72.7	1	0	3	0	0	0	0
1604	1	59	14-05-02			14-05-05	1	0	0	110	61	66	42	0	0	0	0	0	0	0	0	0	1	1	0	73	39.6	1	53	2	0	2	0	101.38	1	0	3	0	0	0	0
798	1	52	15-06-23			15-06-24	1	0	0	98	54	64	144	0	0	0	0	0	0	0	1	0	1	1	0	74	38.6	1	40	2	0	2	0	102.39	1	0	3	0	0	0	0
1690	1	61	14-08-09			14-08-09	1	0	0	119	70	88	3	0	0	0	0	0	0	0	0	1	1	1	0	87	37.1	1	62	2	0	2	0	82.24	1	0	3	0	0	0	0
599	1	50	15-03-19			15-03-20	1	0	0	104	76	82	72	1	0	0	0	0	0	0	1	0	1	1	0	89	36.7	1	52	2	0	2	0	83.41	1	0	3	0	0	0	0
1309	1	61	16-01-28			16-01-30	1	0	0	105	62	62	48	1	0	0	0	1	0	0	0	0	1	1	1	75.9	35.5	1	59	2	0	2	0	96.27	1	0	3	0	0	0	0
1994	1	57	15-12-03			15-12-16	1	0	0	110	56	75	168	0	0	0	0	0	0	0	0	0	1	1	1	79	34.3	1	46	2	0	2	0	93.2	1	0	3	0	0	0	0
223	1	53	14-08-25			14-08-28	1	0	0	96	63	84	120	0	0	0	0	0	0	0	0	1	1	1	1	101.8	34.1	1	40	2	0	2	0	70.59	1	0	3	0	0	0	0
1767	1	52	14-11-25			14-11-25	1	0	0	117	83	73	5	0	1	0	0	0	0	0	0	1	1	1	1	89	33	1	59	2	0	2	0	82.75	1	0	3	0	0	0	0
680	1	53	15-05-03			15-05-07	1	0	0	100	62	64	96	0	0	0	0	0	0	0	0	0	1	1	1	97	32.4	1	63	2	0	2	0	74.64	1	0	3	0	0	0	0
997	1	59	15-09-23			15-09-25	1	0	0	119	62	70	72	1	1	0	0	0	0	0	0	0	1	1	0	103	31.2	1	Data missing	2	0	2	0	68.14	1	0	3	0	0	0	0
1067	1	60	15-10-23			15-10-24	1	0	0	116	72	86	Data missing	0	0	0	0	0	0	0	0	0	1	1	1	77	30	1	Data missing	2	0	2	0	95	1	0	3	0	0	0	0
210	1	52	14-08-18			14-08-21	1	0	0	101	68	88	96	1	1	0	0	0	0	0	0	0	1	1	1	107	29.8	1	49	2	0	2	0	66.91	1	0	3	0	0	0	0
291	1	63	14-09-29			14-09-29	1	0	0	98	68	62	72	0	0	0	1	1	0	0	0	0	1	1	0	77	28.6	1	Data missing	2	0	2	0	94.07	1	0	3	0	0	0	0
518	1	56	15-02-11			15-02-13	1	0	0	111	81	78	120	0	0	0	0	0	0	0	0	0	1	1	1	75.8	27.3	1	38	2	0	2	0	98.11	1	0	3	0	0	0	0
1483	1	59	16-03-25			16-03-28	1	0	0	108	71	90	120	0	0	0	0	0	0	0	0	0	1	1	0	101	26.5	1	48	2	0	2	0	69.7	1	0	3	0	0	0	0
17	1	50	14-05-12			14-05-13	1	0	0	100	65	56	120	1	0	0	0	0	0	0	0	0	1	1	1	99	25.9	1	Data missing	2	0	2	0	73.77	1	0	3	0	0	0	0
1556	1	53	16-04-14			16-04-16	1	0	0	118	81	85	216	1	0	0	0	0	0	0	0	0	1	1	1	78.34	25.7	1	43	2	0	2	0	95.51	1	0	3	0	0	0	0
298	1	64	14-10-08			14-10-09	1	0	0	96	66	75	240	0	0	0	0	0	0	0	0	0	1	1	0	83	25.7	1	54	2	0	2	0	85.99	1	0	3	0	0	0	0
725	1	55	15-05-24			15-05-25	1	0	0	110	70	79	48	0	0	0	0	0	0	0	0	0	1	1	0	75	24.6	1	46	2	0	2	0	99.68	1	0	3	0	0	0	0
207	1	60	14-08-13			14-08-14	1	0	0	111	61	76	120	1	0	0	0	0	0	0	0	0	1	1	1	85	24.4	1	60	2	0	2	0	84.76	1	0	3	0	0	0	0
1583	1	63	16-04-22			16-04-25	1	0	0	119	68	82	48	1	0	0	0	0	0	0	0	0	1	1	1	91	23.7	1	Data missing	2	0	2	0	77.57	1	0	3	0	0	0	0
1128	1	58	15-11-20			15-11-23	1	0	0	111	75	58	48	0	1	0	0	0	0	0	0	0	1	1	0	98.5	22.9	1	57	2	0	2	0	72	1	0	3	0	0	0	0
2061	1	52	16-03-29			16-03-29	1	0	0	103	60	80	20	0	0	0	0	0	0	0	0	1	1	1	0	75	22	1	53	2	0	2	0	100.82	1	0	3	0	0	0	0
822	1	63	15-07-07			15-07-09	1	0	0	106	71	64	120	0	0	0	1	0	0	0	0	0	1	1	1	115	21.2	1	51	2	0	2	0	59.21	1	0	3	0	0	0	0
850	1	61	15-07-23			15-08-03	1	0	0	106	78	70	192	0	0	0	0	0	0	1	1	0	1	1	1	82.2	21.2	1	Data missing	2	0	2	0	87.81	1	0	3	0	0	0	0
106	1	50	14-06-24			14-06-26	1	0	0	97	52	70	240	0	0	0	0	0	0	0	0	0	1	1	1	83	19.4	1	54	2	0	2	0	90.41	1	0	3	0	0	0	0
1545	1	54	16-04-10			16-04-13	1	0	0	114	74	68	240	0	0	0	0	0	0	0	0	0	1	1	0	92	19.3	1	50	2	0	2	0	79.04	1	0	3	0	0	0	0
22	1	63	14-05-13			14-05-14	1	0	0	114	69	98	72	0	0	0	0	0	0	0	0	0	1	1	1	55	18.7	1	56	2	0	2	0	138.7	1	0	3	0	0	0	0
544	1	57	15-02-26			15-02-27	1	0	0	118	73	96	96	0	1	0	0	0	0	0	0	0	2	1	0	96	18.5	1	58	2	0	2	0	74.43	1	0	3	0	0	0	0
995	1	59	15-09-22			15-09-23	1	0	0	118	74	94	96	1	1	0	0	0	0	0	0	0	1	1	0	84.4	18.2	1	Data missing	2	0	2	0	85.75	1	0	3	0	0	0	0
286	1	51	14-09-25			14-09-26	1	0	0	110	60	70	144	0	1	0	0	0	0	0	0	0	1	1	0	67	17.2	1	53	2	0	2	0	115.29	1	0	3	0	0	0	0
19	1	62	14-05-12			14-05-15	1	0	0	118	69	78	48	0	0	0	0	0	0	0	0	0	1	1	1	66	16.6	1	53.8	2	0	2	0	112.75	1	0	3	0	0	0	0
198	1	57	14-08-10			14-08-10	1	0	0	116	72	62	96	0	0	0	0	0	0	0	0	0	1	1	1	50.7	16.6	1	69	2	0	2	0	155.49	1	0	3	0	0	0	0
672	1	58	15-04-27			15-04-29	1	0	0	107	61	61	72	1	0	0	0	0	0	0	0	0	1	1	0	72	16.4	1	64	2	0	2	0	103.37	1	0	3	0	0	0	0
1589	1	59	16-04-25			16-04-27	1	0	0	119	74	60	48	1	0	0	0	0	0	0	0	0	1	1	1	85	16.3	1	59	2	0	2	0	85.05	1	0	3	0	0	0	0
215	1	58	14-08-21			14-08-26	1	0	0	101	68	88	120	0	0	0	0	0	0	0	0	0	1	1	1	77	16.2	1	43	2	0	2	0	95.66	1	0	3	0	0	0	0
747	1	58	15-06-02			15-06-03	1	0	0	105	69	68	144	0	0	0	0	0	0	0	0	0	1	1	1	73	16	1	60	2	0	2	0	101.73	1	0	3	0	0	0	0
280	1	54	14-09-23			14-09-24	1	0	0	118	70	72	144	1	0	0	0	0	0	0	0	0	1	1	1	86	15	1	Data missing	2	0	2	0	85.43	1	0	3	0	0	0	0
604	1	51	15-03-23			15-03-26	1	0	0	110	73	80	72	1	0	0	0	0	0	0	0	0	1	1	1	52	14.7	1	67	2	0	2	0	154.46	1	0	3	0	0	0	0
1015	1	57	15-10-08			15-10-10	1	0	0	107	61	60	240	1	0	0	0	0	0	0	0	0	1	1	1	106	14.5	1	Data missing	2	0	2	0	66.39	1	0	3	0	0	0	0
631	1	52	15-04-03			15-04-07	1	0	0	101	64	84	96	0	0	0	0	0	0	0	1	0	1	1	1	80.8	14.4	1	64	2	0	2	0	92.52	1	0	3	0	0	0	0
984	1	50	15-09-16			15-09-17	1	0	0	94	65	66	72	0	0	0	0	0	0	0	0	0	1	1	1	81	14.4	1	Data missing	2	0	2	0	92.99	1	0	3	0	0	0	0
267	1	62	14-09-18			14-09-19	1	0	0	96	62	92	336	1	1	0	0	0	0	0	0	0	1	1	0	101.7	14.1	1	58	2	0	2	0	68.46	1	0	3	0	0	0	0
1012	1	55	15-10-04			15-10-14	1	0	0	108	60	70	168	0	0	0	0	0	0	0	1	0	1	1	1	77	14	1	Data missing	2	0	2	0	96.7	1	0	3	0	0	0	0
313	1	63	14-10-16			14-10-17	1	0	0	110	60	74	120	0	0	0	0	0	0	0	0	0	1	1	1	99	13.8	1	45	2	0	2	0	70.39	1	0	3	0	0	0	0
1424	1	63	16-03-08			16-03-09	1	0	0	115	81	79	240	0	0	0	0	1	0	0	0	0	1	1	0	94	13.8	1	48	2	0	2	0	74.72	1	0	3	0	0	0	0
1478	1	54	16-03-22			16-03-23	1	0	0	110	60	78	168	0	0	0	0	0	0	0	0	0	1	1	0	86	13.6	1	61	2	0	2	0	85.43	1	0	3	0	0	0	0
1261	1	51	16-01-10			16-01-12	1	0	0	119	65	68	168	1	0	0	0	0	0	0	1	0	1	1	1	124.9	12.71	1	52	2	0	2	0	56.19	1	0	3	0	0	0	0
1502	1	56	16-03-30			16-03-31	1	0	0	106	68	78	168	0	0	0	0	0	0	0	1	0	1	1	0	86	12.7	1	64	2	0	2	0	84.81	1	0	3	0	0	0	0
1482	1	62	16-03-25			16-03-29	1	0	0	115	58	76	72	0	0	0	0	0	0	0	0	0	1	1	1	110	12.3	1	Data missing	2	0	2	0	62.53	1	0	3	0	0	0	0
1321	1	58	16-01-31			16-02-01	1	0	0	100	77	70	144	0	0	0	0	1	0	0	0	0	1	1	1	77	12.2	1	50	2	0	2	0	95.66	1	0	3	0	0	0	0
675	1	50	15-04-29			15-04-30	1	0	0	106	60	60	216	0	0	0	0	0	0	0	0	0	1	1	0	110	12.1	1	68	2	0	2	0	65.32	1	0	3	0	0	0	0
1107	1	59	15-11-12			15-11-13	1	0	0	110	62	70	120	0	1	0	0	0	0	0	1	0	1	1	0	101.5	11.8	1	58	2	0	2	0	69.31	1	0	3	0	0	0	0
15	1	61	14-05-12			14-05-13	1	0	0	90	55	80	144	0	0	0	0	0	0	0	0	0	1	1	1	90	11.7	1	Data missing	2	0	2	0	79.09	1	0	3	0	0	0	0
206	1	60	14-08-13			14-08-14	1	0	0	114	75	70	392	0	0	0	0	0	0	0	0	0	1	1	1	87	11.6	1	48	2	0	2	0	82.52	1	0	3	0	0	0	0
70	1	64	14-06-05			14-06-06	1	0	0	107	67	60	360	1	0	0	0	0	0	0	0	0	1	1	0	87	11.3	1	Data missing	2	0	2	0	81.44	1	0	3	0	0	0	0
743	1	62	15-06-01			15-06-02	1	0	0	115	79	76	480	1	1	0	0	0	0	0	0	0	1	1	0	85.5	11.2	1	Data missing	2	0	2	0	83.63	1	0	3	0	0	0	0
346	1	55	14-11-07			14-11-11	1	0	0	110	70	80	168	0	0	0	0	0	0	0	1	0	1	1	1	178	10.8	1	60	2	0	2	0	36.77	1	0	3	0	0	0	0
614	1	50	15-03-27			15-03-31	1	0	0	98	60	64	120	0	0	0	0	0	0	0	0	0	1	1	1	89.9	10.8	1	60	2	0	2	0	82.45	1	0	3	0	0	0	0
543	1	57	15-02-26			15-03-09	1	0	0	110	72	68	120	0	1	0	0	0	0	0	0	0	2	1	0	112	10.7	1	48	2	0	2	0	62.3	1	0	3	0	0	0	0
1075	1	54	15-10-26			15-10-26	1	0	0	116	70	70	72	0	0	0	0	0	0	0	0	0	1	1	1	68	10.7	1	Data missing	2	0	2	0	112.03	1	0	3	0	0	0	0
808	1	61	15-06-29			15-06-30	1	0	0	108	80	72	192	1	1	0	0	1	0	0	0	1	1	1	0	91	8.7	1	60	2	0	2	0	78.08	1	0	3	0	0	0	0
1169	1	58	15-12-09			15-12-10	1	0	0	115	70	70	144	0	0	0	0	0	0	0	0	0	1	1	1	93	8.5	1	Data missing	2	0	2	0	76.93	1	0	3	0	0	0	0
316	1	59	14-10-18			14-10-27	1	0	0	104	62	76	360	1	0	0	0	1	0	0	0	1	1	1	0	116	7.3	1	33	2	0	2	0	59.41	1	0	3	0	0	0	0
1071	1	57	15-10-25			15-10-26	1	0	0	110	70	76	192	0	0	0	0	0	0	0	0	0	1	1	0	106.2	7.3	1	58	2	0	2	0	66.24	1	0	3	0	0	0	0
40	1	51	14-05-26			14-05-28	1	0	0	100	65	66	216	0	0	0	0	0	0	0	0	0	1	1	0	90	5.8	1	Data missing	2	0	2	0	82.01	1	0	3	0	0	0	0
4	1	52	14-05-04			14-05-05	1	0	0	105	66	72	168	1	0	0	0	0	0	0	0	0	1	1	1	85	4.8	1	62	2	0	2	0	87.26	1	0	3	0	0	0	0
36	1	51	14-05-23			14-05-26	1	0	0	101	75	80	168	0	0	0	0	0	0	0	0	0	1	1	0	67.6	4.6	1	59	2	0	2	0	114.11	1	0	3	0	0	0	0
870	1	58	15-08-02			15-08-04	2	0	0	90	59	50	24	1	0	0	0	1	0	0	Not APP	Not APP	1	1	1	85	217.5	0	60	2	0	2	0	85.35	1	0	3	0	0	0	0
484	1	56	15-01-28			15-01-28	2	0	0	94	58	77	12	0	0	0	0	0	0	0	Not APP	Not APP	1	1	0	71	201.7	0	48	2	0	2	0	105.8	1	0	3	0	0	0	0
1070	1	61	15-10-25			15-10-28	2	0	0	117	80	76	8	1	0	0	0	0	0	0	Not APP	Not APP	1	1	0	104	73.7	0	56	2	0	2	0	66.93	1	0	3	0	0	0	0
661	1	63	15-04-19			15-04-19	2	0	0	119	74	65	72	0	0	0	0	0	0	0	Not APP	Not APP	2	1	1	69	69.1	0	Data missing	2	0	2	0	106.76	1	0	3	0	0	0	0
2139	1	57	14-08-11			14-08-11	2	0	0	109	65	58	48	0	0	0	0	0	0	0	Not APP	Not APP	1	1	1	67	34.7	0	Data missing	2	0	2	0	112.72	1	0	3	0	0	0	0
1191	1	55	15-12-17			15-12-18	2	0	0	98	44	70	24	0	1	0	0	0	0	0	Not APP	Not APP	1	1	1	112	34.7	0	Data missing	2	0	2	0	62.75	1	0	3	0	0	0	0
570	1	61	15-03-06			15-03-09	2	0	0	99	75	100	120	1	0	0	0	0	0	0	Not APP	Not APP	1	1	1	98	34.5	0	Data missing	2	0	2	0	71.68	1	0	3	0	0	0	0
964	1	60	15-09-09			15-09-10	2	0	0	115	65	59	48	0	1	0	0	0	0	0	Not APP	Not APP	1	1	1	92	30.2	0	73	2	0	2	0	77.36	1	0	3	0	0	0	0
1129	1	57	15-11-20			15-11-24	2	0	0	104	57	62	72	0	0	0	0	0	0	0	Not APP	Not APP	1	1	0	96	27.7	0	66	2	0	2	0	74.43	1	0	3	0	0	0	0
2116	1	51	14-09-25			14-09-25	2	0	0	109	64	78	48	1	1	0	0	1	1	0	Not APP	Not APP	1	1	1	97	26.9	0	49	2	0	2	0	75.22	1	0	3	0	0	0	0
854	1	58	15-07-26			15-07-27	2	0	0	110	77	65	30	1	0	0	0	0	0	0	Not APP	Not APP	2	1	1	91	24.7	0	Data missing	2	0	2	0	78.89	1	0	3	0	0	0	0
1508	1	59	16-04-03			16-04-07	2	0	0	116	79	75	144	0	0	0	0	0	0	0	Not APP	Not APP	1	1	0	96.7	18.8	0	Data missing	2	0	2	0	73.29	1	0	3	0	0	0	0
1536	1	59	16-04-08			16-04-14	2	0	0	112	69	70	240	1	0	0	0	0	0	0	Not APP	Not APP	1	1	0	74	15.5	0	61	2	0	2	0	99.8	1	0	3	0	0	0	0
1000	1	55	15-09-25			15-09-28	2	0	0	108	82	50	48	1	0	0	0	0	0	0	Not APP	Not APP	1	1	1	90	15.2	0	52	2	0	2	0	80.77	1	0	3	0	0	0	0
2117	1	58	14-09-25			14-09-26	2	0	0	112	73	66	120	0	0	0	1	0	0	0	Not APP	Not APP	1	1	1	115	14.3	0	Data missing	2	0	2	0	60.21	1	0	3	0	0	0	0
1353	1	56	16-02-16			16-02-18	2	0	0	102	62	64	120	0	0	0	1	1	0	0	Not APP	Not APP	1	1	1	93	12.5	0	Data missing	2	0	2	0	77.48	1	0	3	0	0	0	0
860	1	56	15-07-28			15-07-31	2	0	0	110	60	70	120	0	0	0	0	0	0	0	Not APP	Not APP	1	1	0	83	11.3	0	69	2	0	2	0	88.35	1	0	3	0	0	0	0
976	1	50	15-09-15			15-09-23	2	0	0	110	62	62	24	0	0	0	1	1	0	0	Not APP	Not APP	2	1	0	55.8	10.8	0	Data missing	2	0	2	0	142.96	1	0	3	0	0	0	0
1485	1	64	16-03-25			16-03-25	2	0	0	110	80	82	144	0	0	0	0	0	0	0	Not APP	Not APP	1	1	0	87	9.9	0	62	2	0	2	0	81.44	1	0	3	0	0	0	0
1227	1	58	15-12-29			16-01-04	2	0	0	118	77	90	168	1	1	0	0	0	0	0	Not APP	Not APP	1	1	0	98.3	9.5	0	57	2	0	2	0	72.17	1	0	3	0	0	0	0
2130	1	61	14-08-27			14-08-30	2	0	0	104	54	62	144	0	0	0	1	0	0	0	Not APP	Not APP	1	1	0	78	8.6	0	79	2	0	2	0	93.29	1	0	3	0	0	0	0
1281	1	63	16-01-19			16-01-20	2	0	0	114	75	68	168	0	0	0	1	1	0	0	Not APP	Not APP	1	1	1	129	8.3	0	46	2	0	2	0	51.86	1	0	3	0	0	0	0
2202	1	64	14-06-17			14-06-25	2	0	0	104	74	76	288	0	0	0	0	0	0	0	Not APP	Not APP	1	1	0	94	4.7	0	50	2	0	2	0	74.49	1	0	3	0	0	0	0
44	1	59	14-05-26			14-05-26	2	0	0	119	75	75	240	0	0	0	0	0	0	0	Not APP	Not APP	1	1	0	76	4.3	0	61	2	0	2	0	96.78	1	0	3	0	0	0	0
2022	1	50	16-01-27			16-01-27	1	0	0	103	71	67	39	0	1	0	0	0	0	0	0	0	1	1	0	66	146.4	0	49	2	0	2	0	117.78	1	0	3	0	0	0	0
2030	1	50	16-02-05			16-02-05	1	0	0	112	68	84	12	0	0	0	0	0	0	0	0	1	1	1	1	98	143.8	0	62	2	0	2	0	74.64	1	0	3	0	0	0	0
1733	1	58	14-09-24			14-09-24	1	0	0	104	60	63	4	0	0	0	0	0	0	0	0	1	1	1	1	75	87.6	0	60	2	0	2	0	98.61	1	0	3	0	0	0	0
1585	1	59	16-04-23			16-04-25	1	0	0	112	68	80	48	1	0	0	0	0	0	0	0	0	1	1	1	82.8	51.9	0	Data missing	2	0	2	0	87.67	1	0	3	0	0	0	0
502	1	60	15-02-04			15-02-05	1	0	0	105	65	75	168	0	0	0	0	0	0	0	0	0	1	1	0	85.6	44.64	0	25	2	0	2	0	84.08	1	0	3	0	0	0	0
1582	1	60	16-04-22			16-04-25	1	0	0	96	46	55	72	0	0	0	0	0	0	0	1	0	1	1	0	82	34.5	0	57	2	0	2	0	88.35	1	0	3	0	0	0	0
785	1	55	15-06-19			15-06-23	1	0	0	111	70	93	144	0	0	0	0	0	0	0	1	0	1	1	1	78.8	30.9	0	52	2	0	2	0	94.15	1	0	3	0	0	0	0
1313	1	62	16-01-28			16-01-30	1	0	0	97	60	82	72	1	0	0	0	1	0	0	0	0	1	1	1	81	28.4	0	36	2	0	2	0	89.02	1	0	3	0	0	0	0
1173	1	53	15-12-10			15-12-12	1	0	0	106	63	70	72	1	0	0	0	0	0	0	0	0	1	1	1	72.8	28	0	Data missing	2	0	2	0	103.94	1	0	3	0	0	0	0
1547	1	58	16-04-11			16-04-13	1	0	0	108	67	78	48	0	0	0	0	0	0	0	0	0	1	1	0	91.13	26.96	0	66	2	0	2	0	78.76	1	0	3	0	0	0	0
514	1	51	15-02-10			15-02-11	1	0	0	112	67	70	144	0	0	0	0	0	0	0	0	0	1	1	0	66	26.1	0	61	2	0	2	0	117.31	1	0	3	0	0	0	0
1489	1	63	16-03-27			16-03-28	1	0	0	115	58	76	72	0	0	0	0	0	0	0	0	0	1	1	1	77.6	20.6	0	62	2	0	2	0	93.23	1	0	3	0	0	0	0
403	1	58	14-12-17			14-12-22	1	0	0	117	74	75	72	0	1	0	0	0	0	0	0	0	1	1	1	84	19.3	0	58	2	0	2	0	86.52	1	0	3	0	0	0	0
1724	1	63	14-09-19			14-09-19	1	0	0	118	70	74	72	1	0	0	0	0	0	0	0	0	1	1	1	78	18.7	0	61	2	0	2	0	92.68	1	0	3	0	0	0	0
913	1	52	15-08-21			15-08-25	1	0	0	110	75	74	96	0	0	0	0	0	0	0	0	0	1	1	1	71	18.5	0	61	2	0	2	0	107.4	1	0	3	0	0	0	0
1130	1	53	15-11-21			15-11-25	1	0	0	90	56	84	48	0	0	0	0	0	0	0	0	0	1	1	1	88	18.4	0	42	2	0	2	0	83.51	1	0	3	0	0	0	0
232	1	54	14-08-31			14-09-01	1	0	0	110	80	96	72	0	1	0	0	0	0	0	0	0	1	1	0	68	18.2	0	Data missing	2	0	2	0	112.03	1	0	3	0	0	0	0
441	1	51	15-01-08			15-01-09	1	0	0	99	51	72	144	1	0	0	0	0	0	0	0	0	1	1	1	158	16.4	0	59	2	0	2	0	42.84	1	0	3	0	0	0	0
1905	1	63	15-05-19			15-05-23	1	0	0	92	50	100	168	0	0	0	0	0	0	0	0	0	1	1	1	115	16.2	0	43	2	0	2	0	59.21	1	0	3	0	0	0	0
1426	1	55	16-03-08			16-03-10	1	0	0	118	67	76	120	1	0	0	0	1	0	0	0	0	2	1	1	88	16	0	62	2	0	2	0	82.89	1	0	3	0	0	0	0
557	1	52	15-02-28			15-03-02	1	0	0	98	50	80	72	0	0	0	0	0	0	0	0	0	1	1	1	54.6	15.9	0	51	2	0	2	0	145.43	1	0	3	0	0	0	0
907	1	61	15-08-19			15-08-20	1	0	0	118	60	78	120	0	0	0	0	0	0	0	1	0	1	1	1	85	15.5	0	60	2	0	2	0	84.48	1	0	3	0	0	0	0
843	1	53	15-07-20			15-07-27	1	0	0	114	63	63	120	0	0	0	0	0	0	0	0	0	1	1	1	108.5	14.4	0	49	2	0	2	0	65.59	1	0	3	0	0	0	0
1538	1	55	16-04-08			16-04-11	1	0	0	105	67	76	96	0	0	0	0	0	0	0	1	0	1	1	1	85.4	14.3	0	50	2	0	2	0	85.81	1	0	3	0	0	0	0
1462	1	50	16-03-18			16-03-19	1	0	0	104	60	85	192	0	0	0	1	0	0	0	0	0	1	1	1	96	13.8	0	Data missing	2	0	2	0	76.43	1	0	3	0	0	0	0
1206	1	52	15-12-21			15-12-21	1	0	0	99	63	68	72	0	0	0	0	0	0	0	0	0	1	1	1	75.9	13	0	Data missing	2	0	2	0	99.44	1	0	3	0	0	0	0
345	1	61	14-11-06			14-11-07	1	0	0	114	70	60	144	0	0	0	0	0	0	0	0	0	1	1	0	88.1	12.5	0	34	2	0	2	0	81.06	1	0	3	0	0	0	0
955	1	50	15-09-06			15-09-07	1	0	0	114	63	65	214	0	0	0	0	0	0	0	0	0	1	1	1	78	12.4	0	Data missing	2	0	2	0	97.13	1	0	3	0	0	0	0
1488	1	51	16-03-26			16-03-28	1	0	0	110	70	70	Data missing	0	0	0	0	0	0	0	0	0	1	1	1	95	10.8	0	60	2	0	2	0	77.05	1	0	3	0	0	0	0
573	1	64	15-03-08			15-03-09	1	0	0	108	75	62	240	0	0	0	0	0	0	0	0	0	1	1	0	82	9.9	0	49	2	0	2	0	87.2	1	0	3	0	0	0	0
436	1	50	15-01-06			15-01-07	1	0	0	110	70	62	312	0	1	0	0	0	0	0	1	0	1	1	0	66	9.7	0	54	2	0	2	0	117.78	1	0	3	0	0	0	0
365	1	60	14-11-22			14-11-25	1	0	0	113	68	68	480	0	0	0	0	0	0	0	0	0	1	1	1	85	9.7	0	65	2	0	2	0	84.76	1	0	3	0	0	0	0
1098	1	53	15-11-09			15-11-11	1	0	0	115	77	78	120	1	0	0	0	0	0	0	0	0	1	1	1	74.9	9	0	Data missing	2	0	2	0	100.59	1	0	3	0	0	0	0
555	1	55	15-02-28			15-03-03	1	0	0	94	51	65	240	0	0	0	0	0	0	0	1	0	1	1	0	74	8.1	0	53.5	2	0	2	0	101.24	1	0	3	0	0	0	0
406	1	58	14-12-19			14-12-22	1	0	0	110	67	70	216	0	0	0	0	0	0	0	0	1	1	1	0	71	6.7	0	60	2	0	2	0	105.05	1	0	3	0	0	0	0
336	2	62	14-10-29				2	0	0	108	62	84	2	0	1	0	0	0	0	0	Not APP	Not APP	2	1	0	56	21.1	1	67	2	0	2	0	101.12	1	0	3	0	0	0	0
1745	2	62	14-10-12			14-10-12	1	0	0	102	55	72	11	0	1	0	0	0	0	0	0	1	1	1	1	53	142.7	1	49	2	0	2	0	107.76	1	0	3	0	0	0	0
97	2	62	14-06-19				1	0	0	104	65	70	120	1	1	0	0	0	0	0	0	0	2	1	1	92.4	55.8	1	42	2	0	2	0	56.74	1	0	3	0	0	0	0
580	2	55	15-03-09			15-03-10	1	0	0	115	45	63	240	1	1	0	0	0	0	0	1	0	1	1	1	71.2	30.7	1	48	2	0	2	0	78.54	1	0	3	0	0	0	0
182	2	53	14-08-02			14-08-02	1	0	0	118	80	64	48	1	0	0	0	0	0	0	0	0	1	1	1	68	29.1	1	Data missing	2	0	2	0	83.44	1	0	3	0	0	0	0
1866	2	62	15-04-09			15-04-09	1	0	0	104	58	56	96	1	1	0	0	0	0	0	0	0	1	1	1	144	21.8	1	65	2	0	2	0	34	1	0	3	0	0	0	0
1573	2	57	16-04-20			16-04-23	1	0	0	106	74	80	240	0	1	0	0	0	0	0	0	0	1	1	1	92	13.1	1	20	2	0	2	0	58.01	1	0	3	0	0	0	0
1041	2	60	15-10-14			15-10-15	2	0	0	115	70	72	144	0	0	0	0	0	0	0	Not APP	Not APP	1	1	1	78	26	0	62	2	0	2	0	69.45	1	0	3	0	0	0	0
499	2	51	15-02-03			15-02-04	2	0	0	112	75	75	168	0	1	0	0	0	0	0	Not APP	Not APP	2	1	0	52	11.7	0	63	2	0	2	0	114.61	1	0	3	0	0	0	0
603	2	54	15-03-22			15-03-23	2	0	0	106	63	62	168	0	0	0	0	0	0	0	Not APP	Not APP	1	1	0	64	8.3	0	70	2	0	2	0	89.15	1	0	3	0	0	0	0
1450	2	50	16-03-15			16-03-25	1	0	0	111	69	78	120	1	1	0	0	0	0	0	0	0	1	1	0	49	17.5	0	55	2	0	2	0	123.24	1	0	3	0	0	0	0
1188	1	60	15-12-16			15-12-17	2	0	0	117	65	70	168	0	0	0	0	0	0	0	Not APP	Not APP	1	0	0	77	155.1	1	62	2	0	2	0	95	1	0	3	0	0	0	0
712	1	62	15-05-19			15-05-21	2	0	0	118	72	90	360	0	0	0	0	0	0	0	Not APP	Not APP	1	0	0	84.4	15.8	1	51	2	0	2	0	84.89	1	0	3	0	0	0	0
2110	1	57	14-10-13			14-10-15	2	0	0	107	69	84	216	0	1	0	1	0	0	0	Not APP	Not APP	1	0	0	89	12.5	1	32	2	0	2	0	81.22	1	0	3	0	0	0	0
991	1	52	15-09-18			15-09-21	2	0	0	96	68	72	336	0	0	0	0	0	0	0	Not APP	Not APP	1	0	0	93	11.9	1	35	2	0	2	0	78.66	1	0	3	0	0	0	0
233	1	61	14-09-01			14-09-02	2	0	0	119	74	76	360	0	0	0	0	0	0	0	Not APP	Not APP	1	0	0	74.1	10.2	1	51	2	0	2	0	98.98	1	0	3	0	0	0	0
429	1	58	15-01-04			15-01-06	2	0	0	119	68	90	336	0	0	0	0	0	0	0	Not APP	Not APP	1	0	0	86.9	10	1	73	2	0	2	0	83.2	1	0	3	0	0	0	0
1801	1	60	15-01-14			15-01-14	1	0	0	102	66	82	2	0	0	0	0	0	0	0	0	1	1	0	0	60	102.7	1	27	2	0	2	0	126.7	1	0	3	0	0	0	0
2014	1	53	15-12-28			15-12-28	1	0	0	110	80	80	1	1	0	0	0	0	0	0	0	1	1	0	0	89	84.6	1	69	2	0	2	0	82.43	1	0	3	0	0	0	0
837	1	63	15-07-17			15-07-18	1	0	0	115	79	76	72	0	1	0	0	1	0	0	0	0	1	0	0	73.4	15.4	1	39	2	0	2	0	99.41	1	0	3	0	0	0	0
1168	1	58	15-12-09			15-12-11	1	0	0	114	70	80	48	0	0	0	0	0	0	0	0	0	1	0	0	90	15.4	1	56	2	0	2	0	79.9	1	0	3	0	0	0	0
1491	1	53	16-03-27			16-03-28	1	0	0	113	76	77	120	1	0	0	0	0	0	0	0	0	1	0	0	80	15.2	1	64	2	0	2	0	93.22	1	0	3	0	0	0	0
1572	1	62	16-04-19				1	0	0	104	61	78	480	0	0	0	0	0	0	0	0	0	2	0	0	83	13.7	1	Data missing	2	0	2	0	86.55	1	0	3	0	0	0	0
757	1	52	15-06-05			15-06-08	1	0	0	106	56	56	24	0	0	0	1	1	0	0	0	0	1	0	0	74	13.5	1	49	2	0	2	0	102.39	1	0	3	0	0	0	0
621	1	59	15-03-31			15-04-01	1	0	0	119	83	68	360	1	0	0	0	0	0	0	0	0	1	0	0	97	13.3	1	Data missing	2	0	2	0	73.03	1	0	3	0	0	0	0
636	1	63	15-04-05			15-04-07	1	0	0	103	66	80	144	0	0	0	0	0	0	0	1	0	1	0	0	94	13.1	1	61	2	0	2	0	74.72	1	0	3	0	0	0	0
826	1	52	15-07-10			15-07-13	1	0	0	104	64	63	168	0	0	0	0	0	0	0	0	0	1	0	0	72	12.6	1	40	2	0	2	0	105.68	1	0	3	0	0	0	0
478	1	60	15-01-24			15-01-26	1	0	0	108	58	65	480	1	0	0	0	0	0	0	0	0	1	0	0	72	12.6	1	45	2	0	2	0	102.66	1	0	3	0	0	0	0
250	1	54	14-09-10			14-09-12	1	0	0	110	65	70	216	0	0	0	0	0	0	0	0	0	1	0	0	95	12.4	1	Data missing	2	0	2	0	76.16	1	0	3	0	0	0	0
201	1	60	14-08-11			14-08-13	1	0	0	113	75	78	240	0	0	0	0	0	0	0	1	0	1	0	0	102.5	12.1	1	54	2	0	2	0	68.29	1	0	3	0	0	0	0
56	1	63	14-06-01			14-06-04	1	0	0	101	63	76	288	0	0	0	0	0	0	0	1	0	1	0	0	74.9	11.6	1	39	2	0	2	0	97.12	1	0	3	0	0	0	0
200	1	54	14-08-11			14-08-11	1	0	0	115	74	70	480	0	0	0	0	0	0	0	0	0	1	0	0	110	11.6	1	62	2	0	2	0	64.31	1	0	3	0	0	0	0
202	1	55	14-08-12			14-08-13	1	0	0	111	77	72	240	1	0	0	0	0	0	0	1	0	1	0	0	79	10.8	1	66	2	0	2	0	93.88	1	0	3	0	0	0	0
243	1	51	14-09-09			14-09-10	1	0	0	110	70	70	240	0	0	0	0	0	0	0	0	0	1	0	0	91	10.7	1	62	2	0	2	0	80.97	1	0	3	0	0	0	0
237	1	60	14-09-03			14-09-04	1	0	0	102	70	74	240	0	0	0	0	0	0	0	1	0	1	0	0	91	10.5	1	65	2	0	2	0	78.35	1	0	3	0	0	0	0
577	1	64	15-03-09			15-03-12	1	0	0	119	69	78	240	0	0	0	0	0	0	0	0	0	1	0	0	71	9.8	1	59	2	0	2	0	102.97	1	0	3	0	0	0	0
18	1	62	14-05-12			14-05-15	1	0	0	110	60	75	240	0	0	0	0	0	0	0	0	0	1	0	0	78	9.6	1	65	2	0	2	0	92.98	1	0	3	0	0	0	0
330	1	51	14-10-27			14-10-27	1	0	0	92	50	70	360	0	0	0	0	0	0	0	1	0	1	0	0	81.9	8.4	1	60	2	0	2	0	91.44	1	0	3	0	0	0	0
1052	1	54	15-10-19			15-10-20	1	0	0	107	69	67	316	1	0	0	0	0	0	0	0	0	1	0	0	96	8.3	1	52	2	0	2	0	75.25	1	0	3	0	0	0	0
1298	1	59	16-01-24			16-01-28	1	0	0	116	87	80	336	1	1	0	0	1	0	0	0	0	2	0	0	126	7.7	1	37	2	0	2	0	54	1	0	3	0	0	0	0
110	1	51	14-06-26			14-06-27	1	0	0	100	65	80	360	0	1	0	0	0	0	0	0	0	1	0	0	105	6.9	1	44	2	0	2	0	68.65	1	0	3	0	0	0	0
6	1	51	14-05-04			14-05-05	1	0	0	117	76	72	168	1	0	0	0	0	0	0	0	0	2	0	0	99.6	5.5	1	60	2	0	2	0	72.96	1	0	3	0	0	0	0
572	1	50	15-03-06			15-03-06	2	0	0	108	72	62	24	1	0	0	1	1	0	0	Not APP	Not APP	2	0	0	67	62.8	0	46	2	0	2	0	115.75	1	0	3	0	0	0	0
1020	1	57	15-10-08			15-10-13	2	0	0	112	76	72	360	0	1	0	0	0	0	0	Not APP	Not APP	1	0	0	101	17.9	0	63	2	0	2	0	70.19	1	0	3	0	0	0	0
113	1	57	14-06-28			14-06-30	2	0	0	110	70	72	192	0	0	0	0	0	0	0	Not APP	Not APP	1	0	0	84	10.9	0	60	2	0	2	0	86.83	1	0	3	0	0	0	0
753	1	53	15-06-04			15-06-05	2	0	0	114	71	72	96	1	0	0	0	0	0	0	Not APP	Not APP	1	0	0	88	9.4	0	69	2	0	2	0	83.51	1	0	3	0	0	0	0
608	1	53	15-03-24			15-03-25	2	0	0	105	59	64	360	0	0	0	0	0	0	0	Not APP	Not APP	1	0	0	81	4.8	0	55	2	0	2	0	91.9	1	0	3	0	0	0	0
72	1	62	14-06-05			14-06-06	1	0	0	115	75	60	480	0	0	0	0	0	0	0	0	0	1	0	0	101	13.5	0	68	2	0	2	0	69	1	0	3	0	0	0	0
1270	1	59	16-01-15			16-01-23	1	0	0	110	60	74	48	1	0	0	0	0	0	0	0	0	2	0	0	84	11.6	0	45	2	0	2	0	86.22	1	0	3	0	0	0	0
1148	1	51	15-11-29				1	0	0	118	76	88	480	0	0	0	0	1	0	0	0	0	2	0	0	97	11.3	0	76	2	0	2	0	75.22	1	0	3	0	0	0	0
605	1	51	15-03-24			15-03-25	1	0	0	106	70	63	432	0	0	0	0	0	0	0	0	0	2	0	0	73	11	0	Data missing	2	0	2	0	104.43	1	0	3	0	0	0	0
1448	1	60	16-03-15			16-03-18	1	0	0	108	77	78	168	0	0	0	0	0	0	0	1	0	2	0	0	79.2	9.8	0	70	2	0	2	0	91.97	1	0	3	0	0	0	0
1596	1	53	16-04-27			16-04-28	1	0	0	108	72	70	240	0	0	0	0	0	0	0	0	0	2	0	0	83	9.7	0	Data missing	2	0	2	0	89.35	1	0	3	0	0	0	0
1564	1	59	16-04-17			16-04-20	1	0	0	101	68	74	600	0	0	0	0	0	0	0	0	0	2	0	0	101.5	9.2	0	Data missing	2	0	2	0	69.31	1	0	3	0	0	0	0
807	1	64	15-06-29			15-07-01	1	0	0	107	64	86	144	0	0	0	0	0	0	0	1	0	1	0	0	78	9.2	0	62	2	0	2	0	92.38	1	0	3	0	0	0	0
1569	1	55	16-04-18			16-04-19	1	0	0	115	78	76	480	0	0	0	0	0	0	0	0	0	2	0	0	84.7	6.8	0	Data missing	2	0	2	0	86.63	1	0	3	0	0	0	0
377	1	57	14-11-30			14-12-01	1	0	0	110	68	62	480	0	0	0	0	0	0	0	1	0	1	0	0	84	6.5	0	Data missing	2	0	2	0	86.83	1	0	3	0	0	0	0
1526	1	53	16-04-07			16-04-11	1	0	0	105	70	92	240	1	1	0	0	0	0	0	0	0	1	0	0	81	5.1	0	61	2	0	2	0	91.9	1	0	3	0	0	0	0
1791	2	61	14-12-30			14-12-30	1	0	0	112	68	98	12	0	0	0	0	0	0	0	0	1	1	0	0	50.1	34.9	1	72	2	0	2	0	115.37	1	0	3	0	0	0	0
409	2	55	14-12-20			14-12-22	1	0	0	105	60	80	480	0	0	0	0	0	0	0	1	0	1	0	0	52	10.7	1	45	2	0	2	0	112.87	1	0	3	0	0	0	0
1145	2	55	15-11-26				1	0	0	116	68	64	336	1	0	0	0	1	0	0	0	0	2	0	0	59	9.4	1	63	2	0	2	0	97.56	1	0	3	0	0	0	0
1494	2	50	16-03-28			16-03-31	1	0	0	110	88	80	240	0	0	0	0	0	0	0	0	0	2	0	0	65.5	5.9	1	63	2	0	2	0	88.16	1	0	3	0	0	0	0
721	2	54	15-05-22			15-05-23	2	0	0	112	66	60	120	0	0	0	0	0	0	0	Not APP	Not APP	1	0	0	76	21.2	0	Data missing	2	0	2	0	73.11	1	0	3	0	0	0	0
1029	2	54	15-10-09			15-10-10	2	0	0	117	70	75	190	0	0	0	0	0	0	0	Not APP	Not APP	1	0	0	73	19.6	0	68	2	0	2	0	76.59	1	0	3	0	0	0	0
1042	2	54	15-10-15			15-10-16	1	0	0	119	74	80	192	0	1	0	0	0	0	1	1	0	2	0	0	60.2	7.2	0	Data missing	2	0	2	0	95.67	1	0	3	0	0	0	0
415	1	56	14-12-25	2015-01-16	22	14-12-30	1	1	0	105	54	67	168	0	0	0	0	0	0	0	0	0	1	Data Missing	Data Missing	112.3	14.3	0	34	2	0	2	0	62.33	1	0	3	0	0	0	0
2108	1	62	14-10-16			14-10-17	2	0	0	115	67	82	72	0	0	0	1	0	0	0	Not APP	Not APP	1	Data Missing	Data Missing	84	8.6	1	Data missing	2	0	2	0	85.36	1	0	3	0	0	0	0
1910	1	56	15-05-31			15-05-31	1	0	0	108	72	62	13	0	0	0	0	0	0	0	0	1	1	Data Missing	Data Missing	85	66.8	1	46	2	0	2	0	85.96	1	0	3	0	0	0	0
96	1	57	14-06-18			14-06-19	1	0	0	112	65	72	192	0	0	0	0	0	0	0	1	0	2	Data Missing	Data Missing	76	42.7	1	57	2	0	2	0	97.46	1	0	3	0	0	0	0
1964	1	52	15-10-13			15-10-13	1	0	0	92	52	80	4	0	0	0	0	0	0	0	0	1	1	Data Missing	Data Missing	96.7	41	1	64	2	0	2	0	75.19	1	0	3	0	0	0	0
947	1	59	15-09-02			15-09-08	1	0	0	113	76	74	168	0	0	0	0	0	0	0	0	0	1	Data Missing	Data Missing	79	16.8	1	61	2	0	2	0	92.55	1	0	3	0	0	0	0
83	1	58	14-06-12			14-06-14	1	0	0	117	75	59	144	1	0	0	0	0	0	0	1	0	1	Data Missing	Data Missing	66	12.9	1	56	2	0	2	0	114.29	1	0	3	0	0	0	0
184	1	60	14-08-04			14-08-06	1	0	0	108	58	68	240	0	0	0	0	0	0	0	1	0	1	Data Missing	Data Missing	89.6	10.3	1	58	2	0	2	0	79.76	1	0	3	0	0	0	0
748	1	58	15-06-02			15-06-03	2	0	0	106	70	68	144	0	0	0	0	0	0	0	Not APP	Not APP	1	Data Missing	Data Missing	75.3	11.1	0	Data missing	2	0	2	0	98.16	1	0	3	0	0	0	0
2166	1	64	14-05-25			14-05-26	2	0	0	110	74	90	96	0	0	0	0	0	0	0	Not APP	Not APP	1	Data Missing	Data Missing	97	5.2	0	53	2	0	2	0	71.83	1	0	3	0	0	0	0
583	1	61	15-03-11			15-03-11	1	0	0	118	73	78	72	1	1	0	0	0	0	0	0	0	1	Data Missing	Data Missing	52	134.4	0	56	2	0	2	0	148.95	1	0	3	0	0	0	0
1237	1	59	16-01-01			16-01-05	1	0	0	106	65	70	192	1	0	0	0	0	0	0	0	0	1	Data Missing	Data Missing	111	16.5	0	44	2	0	2	0	62.51	1	0	3	0	0	0	0
788	2	62	15-06-20			15-06-26	1	0	0	102	64	76	72	0	0	0	0	1	0	0	1	0	1	Data Missing	Data Missing	65	16.2	1	35	2	0	2	0	85.15	1	0	3	0	0	0	0
2124	1	44	14-09-15			14-09-15	2	0	0	104	69	73	18	0	0	0	1	1	0	0	Not APP	Not APP	1	1	0	64	164.5	1	47	1	0	2	0	125.25	0	0	3	0	0	0	0
373	1	49	14-11-25			14-11-26	2	0	0	111	66	60	32	1	0	0	0	1	0	0	Not APP	Not APP	1	1	1	69	55.9	1	65	1	0	2	0	112.35	0	0	3	0	0	0	0
446	1	49	15-01-12			15-01-14	2	0	0	104	72	76	120	0	1	0	0	0	0	0	Not APP	Not APP	1	1	1	54	43.3	1	57	1	0	2	0	149.08	0	0	3	0	0	0	0
975	1	44	15-09-15			15-09-17	2	0	0	109	68	80	48	0	0	0	0	0	0	0	Not APP	Not APP	1	1	1	89	42.4	1	Data missing	1	0	2	0	85.61	0	0	3	0	0	0	0
677	1	49	15-04-29			15-04-30	2	0	0	113	71	100	48	0	1	0	0	1	0	0	Not APP	Not APP	1	1	1	84	28.9	1	Data missing	1	0	2	0	89.53	0	0	3	0	0	0	0
1248	1	35	16-01-06			16-01-07	2	0	0	106	78	81	120	0	0	0	0	0	0	0	Not APP	Not APP	1	1	1	76	17.6	1	53	1	0	2	0	107.6	0	0	3	0	0	0	0
2185	1	48	14-12-22			14-12-23	2	0	0	100	66	74	120	0	0	0	0	0	0	0	Not APP	Not APP	1	1	1	78.9	17.4	1	52	1	0	2	0	96.65	0	0	3	0	0	0	0
1133	1	33	15-11-22				2	0	0	94	52	60	336	0	0	0	1	0	0	1	Not APP	Not APP	2	1	0	80.6	14.6	1	Data missing	1	0	2	0	101.75	0	0	3	0	0	0	0
1161	1	46	15-12-06			15-12-07	2	0	0	98	82	62	10	0	0	0	0	0	0	0	Not APP	Not APP	1	1	0	84.2	11.9	1	Data missing	1	0	2	0	90.44	0	0	3	0	0	0	0
1917	1	40	15-06-09			15-06-09	1	0	0	117	65	82	39	0	1	0	0	0	0	0	0	0	1	1	0	74.6	212.8	1	Data missing	1	0	2	0	106.99	0	0	3	0	0	0	0
301	1	47	14-10-08			14-10-09	1	0	0	103	62	50	24	1	0	0	0	0	0	0	0	0	1	1	1	125	185.4	1	61	1	0	2	0	57.08	0	0	3	0	0	0	0
2039	1	43	16-02-18			16-02-18	1	0	0	118	83	89	3	0	0	0	0	0	0	0	0	1	1	1	1	92	173.3	1	65	1	0	2	0	82.78	0	0	3	0	0	0	0
1926	1	42	15-06-25			15-06-25	1	0	0	100	77	56	8	0	0	0	0	0	0	0	0	1	1	1	0	71	164.1	1	62	1	0	2	0	112.16	0	0	3	0	0	0	0
265	1	29	14-09-18			14-09-19	1	0	0	112	70	82	25	0	0	0	0	0	0	0	0	0	1	1	1	64	132.4	1	51	1	0	2	0	136.31	0	0	3	0	0	0	0
1899	1	47	15-05-16			15-05-16	1	0	0	116	80	86	10	0	0	0	0	0	0	1	0	1	1	1	1	65	131.1	1	60	1	0	2	0	121.39	0	0	3	0	0	0	0
1611	1	49	14-05-11			14-05-11	1	0	0	114	65	74	8	1	0	0	0	0	0	0	0	1	1	1	0	72	118	1	45	1	0	2	0	106.97	0	0	3	0	0	0	0
25	1	43	14-05-13			14-05-14	1	0	0	96	60	61	24	0	0	0	0	0	0	0	0	0	1	1	1	111	101	1	60	1	0	2	0	66.65	0	0	3	0	0	0	0
1846	1	49	15-03-22			15-03-23	1	0	0	103	70	67	32	0	0	0	0	0	0	0	1	0	1	1	0	100	99.6	1	39	1	0	2	0	73.22	0	0	3	0	0	0	0
1646	1	34	14-06-25			14-06-26	1	0	0	113	77	62	17	0	0	0	0	0	0	0	0	0	1	1	1	76.9	85.9	1	71	1	0	2	0	106.78	0	0	3	0	0	0	0
1819	1	44	15-02-16			15-02-16	1	0	0	100	65	90	20	0	0	0	0	0	0	1	1	1	1	1	0	77.8	77.4	1	64	1	0	2	0	99.98	0	0	3	0	0	0	0
398	1	39	14-12-15			14-12-15	1	0	0	90	60	70	72	0	0	0	0	0	0	0	0	0	1	1	1	78	75.3	1	58	1	0	2	0	102.15	0	0	3	0	0	0	0
1999	1	39	15-12-08			15-12-08	1	0	0	117	84	75	16	0	1	0	0	0	0	0	0	1	1	1	0	59	70.6	1	68	1	0	2	0	140.98	0	0	3	0	0	0	0
1621	1	49	14-05-26			14-05-26	1	0	0	110	64	65	5	1	0	0	0	0	0	0	0	1	1	1	1	84.9	65.7	1	58	1	0	2	0	88.44	0	0	3	0	0	0	0
2076	1	45	16-04-15			16-04-15	1	0	0	108	65	78	6	0	0	0	0	0	0	0	0	1	1	1	1	68	61.4	1	Data missing	1	0	2	0	116.25	0	0	3	0	0	0	0
1650	1	49	14-06-26			14-06-27	1	0	0	119	76	72	96	0	0	0	0	0	0	0	1	0	1	1	0	87	59.3	1	50	1	0	2	0	85.98	0	0	3	0	0	0	0
1692	1	38	14-08-09			14-08-11	1	0	0	117	57	86	27	0	0	0	0	0	0	0	0	0	2	1	1	79	55.5	1	64	1	0	2	0	101.2	0	0	3	0	0	0	0
590	1	30	15-03-15			15-03-16	1	0	0	98	58	70	48	0	0	0	0	0	0	0	0	0	1	1	0	105	54.5	1	46	1	0	2	0	76.46	0	0	3	0	0	0	0
1967	1	45	15-11-03			15-11-03	1	0	0	119	67	76	4	0	0	0	0	0	0	0	0	1	1	1	0	80	32.6	1	60	1	0	2	0	96.37	0	0	3	0	0	0	0
1568	1	44	16-04-18			16-04-20	1	0	0	107	72	60	72	0	0	0	0	0	0	0	1	0	1	1	1	74.4	31.5	1	Data missing	1	0	2	0	105.27	0	0	3	0	0	0	0
1613	1	45	14-05-14			14-05-14	1	0	0	92	65	75	4	0	0	0	0	0	0	0	0	1	1	1	1	51	30.7	1	Data missing	1	0	2	0	162.02	0	0	3	0	0	0	0
1038	1	47	15-10-12			15-10-15	1	0	0	115	70	72	120	1	0	0	0	0	0	0	0	0	1	1	1	126	25.6	1	61	1	0	2	0	56.55	0	0	3	0	0	0	0
965	1	44	15-09-09			15-09-14	1	0	0	96	63	85	96	0	1	0	0	0	0	0	1	0	1	1	1	75	24.1	1	Data missing	1	0	2	0	104.3	0	0	3	0	0	0	0
1049	1	43	15-10-17			15-10-19	1	0	0	115	75	64	216	1	0	0	0	0	0	0	0	0	1	1	0	84	23.3	1	Data missing	1	0	2	0	91.94	0	0	3	0	0	0	0
239	1	40	14-09-03			14-09-03	1	0	0	110	66	88	48	1	0	0	0	0	0	0	0	0	1	1	1	164	23	1	72	1	0	2	0	43.11	0	0	3	0	0	0	0
1184	1	43	15-12-15			15-12-19	1	0	0	118	73	82	120	1	0	0	0	0	0	0	1	0	1	1	1	83	22.6	1	44	1	0	2	0	93.22	0	0	3	0	0	0	0
974	1	45	15-09-15			15-09-16	1	0	0	107	65	83	48	0	0	0	0	0	0	0	1	0	1	1	0	82	22.6	1	Data missing	1	0	2	0	93.66	0	0	3	0	0	0	0
1003	1	36	15-09-26			15-09-30	1	0	0	115	70	78	168	0	0	0	0	0	0	0	0	0	1	1	1	66	22	1	44	1	0	2	0	125.9	0	0	3	0	0	0	0
227	1	43	14-08-29			14-09-01	1	0	0	109	69	78	168	1	1	0	0	0	0	0	0	0	1	1	1	89	21.9	1	38	1	0	2	0	86.01	0	0	3	0	0	0	0
1900	1	47	15-05-17			15-05-18	1	0	0	113	63	76	48	0	0	0	0	0	0	0	0	0	1	1	1	92	21	1	63	1	0	2	0	81.3	0	0	3	0	0	0	0
2025	1	48	16-02-03			16-02-03	1	0	0	105	68	80	6	1	0	0	0	0	0	0	0	1	1	1	0	107	19.8	1	45	1	0	2	0	68	0	0	3	0	0	0	0
1657	1	43	14-07-02			14-07-03	1	0	0	111	55	56	48	0	0	0	0	0	0	0	0	0	2	1	0	81.3	18.9	1	63	1	0	2	0	95.47	0	0	3	0	0	0	0
1455	1	42	16-03-17			16-03-18	1	0	0	110	80	75	168	1	1	0	0	0	0	0	0	0	1	1	1	89	18	1	60	1	0	2	0	86.42	0	0	3	0	0	0	0
238	1	49	14-09-03			14-09-05	1	0	0	108	72	85	120	0	0	0	0	0	0	0	0	0	1	1	1	67.7	17.9	1	42	1	0	2	0	114.84	0	0	3	0	0	0	0
1218	1	47	15-12-26				1	0	0	106	60	62	192	0	0	0	0	0	0	0	0	0	2	1	0	92	16.6	1	Data missing	1	0	2	0	81.3	0	0	3	0	0	0	0
691	1	44	15-05-08			15-05-12	1	0	0	100	60	82	72	0	0	0	0	0	0	0	1	0	1	1	1	82	16.5	1	44	1	0	2	0	94.09	0	0	3	0	0	0	0
637	1	43	15-04-06			15-04-08	1	0	0	103	53	61	168	0	1	0	0	0	0	0	1	0	1	1	1	67.2	14.1	1	60	1	0	2	0	118.94	0	0	3	0	0	0	0
494	1	42	15-02-02			15-02-03	1	0	0	113	62	84	120	1	0	0	0	0	0	0	0	0	1	1	1	86	13.9	1	58	1	0	2	0	89.91	0	0	3	0	0	0	0
165	1	49	14-07-25			14-07-28	1	0	0	111	70	77	360	0	0	0	0	0	0	0	0	0	1	1	0	72	13.2	1	66	1	0	2	0	106.97	0	0	3	0	0	0	0
751	1	48	15-06-03			15-06-05	1	0	0	99	61	75	264	0	0	0	0	0	0	0	0	0	1	1	0	114	12.1	1	36	1	0	2	0	63.21	0	0	3	0	0	0	0
371	1	45	14-11-24			14-11-27	1	0	0	91	61	80	226	0	1	0	0	0	0	0	1	0	1	1	1	96	12.1	1	43	1	0	2	0	78.09	0	0	3	0	0	0	0
141	1	42	14-07-10			14-07-11	1	0	0	102	62	62	336	0	0	0	0	0	0	0	0	0	1	1	0	91	11.9	1	26	1	0	2	0	84.23	0	0	3	0	0	0	0
389	1	41	14-12-08			14-12-10	1	0	0	108	72	68	144	0	0	0	0	0	0	0	1	0	1	1	1	83	11.9	1	54	1	0	2	0	94.13	0	0	3	0	0	0	0
963	1	40	15-09-08			15-09-14	1	0	0	95	59	80	144	0	0	0	0	0	0	0	0	0	2	1	1	86.6	11.8	1	Data missing	1	0	2	0	90.08	0	0	3	0	0	0	0
127	1	45	14-07-03			14-07-07	1	0	0	111	71	63	168	0	0	0	0	0	0	0	1	0	1	1	0	92.7	11.8	1	67	1	0	2	0	81.3	0	0	3	0	0	0	0
247	1	43	14-09-09			14-09-11	1	0	0	105	70	74	240	1	0	0	0	0	0	0	1	0	1	1	1	75	11.7	1	42	1	0	2	0	104.79	0	0	3	0	0	0	0
1144	1	46	15-11-26			15-11-27	1	0	0	109	82	73	120	1	0	0	0	0	0	0	0	0	1	1	0	106.4	11.4	1	64	1	0	2	0	69.04	0	0	3	0	0	0	0
1384	1	49	16-02-24			16-02-26	1	0	0	106	70	68	168	1	1	0	0	1	0	0	1	0	1	1	1	127.7	11.2	1	60	1	0	2	0	55.22	0	0	3	0	0	0	0
63	1	45	14-06-04			14-06-05	1	0	0	117	73	72	240	0	0	0	0	0	0	0	1	0	1	1	0	95.9	10.7	1	66	1	0	2	0	78.18	0	0	3	0	0	0	0
180	1	46	14-08-01			14-08-04	1	0	0	117	68	65	120	0	0	0	0	0	0	0	0	0	1	1	0	98	10.5	1	51	1	0	2	0	75.91	0	0	3	0	0	0	0
1032	1	46	15-10-10			15-10-12	1	0	0	104	62	68	168	0	0	0	0	0	0	1	0	0	1	1	0	79	10.1	1	Data missing	1	0	2	0	97.35	0	0	3	0	0	0	0
67	1	33	14-06-04			14-06-05	1	0	0	116	65	72	120	0	0	0	0	0	0	0	1	0	1	1	1	72	9.9	1	56	1	0	2	0	115.9	0	0	3	0	0	0	0
426	1	31	15-01-04			15-01-07	1	0	0	112	73	92	48	0	0	0	0	1	0	0	0	0	1	1	1	84	8.8	1	48	1	0	2	0	98.25	0	0	3	0	0	0	0
999	1	45	15-09-23			15-09-23	1	0	0	92	62	72	240	0	0	0	0	0	0	1	1	0	2	1	0	100.2	7	1	61	1	0	2	0	74.32	0	0	3	0	0	0	0
1018	1	44	15-10-08			15-10-10	1	0	0	118	81	78	264	0	0	0	0	0	0	0	0	0	1	1	0	94	5.8	1	62	1	0	2	0	80.37	0	0	3	0	0	0	0
338	1	46	14-10-29			14-10-30	1	0	0	110	76	60	312	0	1	0	0	0	0	0	0	0	1	1	0	83	4.7	1	58	1	0	2	0	91.95	0	0	3	0	0	0	0
50	1	44	14-05-28			14-05-30	1	0	0	119	76	76	72	1	0	0	0	0	0	0	0	0	1	1	1	61	2.6	1	59	1	0	2	0	132.38	0	0	3	0	0	0	0
803	1	46	15-06-27			15-06-29	2	0	0	110	71	75	24	0	0	0	0	0	0	0	Not APP	Not APP	1	1	1	83	80.4	0	72	1	0	2	0	91.95	0	0	3	0	0	0	0
123	1	37	14-07-01			14-07-02	2	0	0	108	62	80	96	0	0	0	0	0	0	0	Not APP	Not APP	2	1	0	63	23.7	0	52	1	0	2	0	132.11	0	0	3	0	0	0	0
863	1	45	15-07-29			15-07-31	2	0	0	116	73	68	168	0	0	0	0	0	0	0	Not APP	Not APP	1	1	1	65.2	21.4	0	Data missing	1	0	2	0	122.03	0	0	3	0	0	0	0
1115	1	46	15-11-16			15-11-20	2	0	0	115	54	72	144	0	0	0	0	0	0	0	Not APP	Not APP	2	1	0	74.9	19.3	0	66	1	0	2	0	103.52	0	0	3	0	0	0	0
464	1	42	15-01-16			15-01-16	2	0	0	108	58	85	120	0	0	0	0	0	0	0	Not APP	Not APP	1	1	1	65	13.6	0	67	1	0	2	0	124.19	0	0	3	0	0	0	0
1454	1	47	16-03-17			16-03-18	2	0	0	119	73	64	96	0	0	0	0	0	0	0	Not APP	Not APP	1	1	1	81.5	13.04	0	50	1	0	2	0	93.5	0	0	3	0	0	0	0
425	1	49	15-01-03			15-01-04	2	0	0	116	80	78	240	1	1	0	0	0	0	0	Not APP	Not APP	1	1	0	97	10.4	0	Data missing	1	0	2	0	75.84	0	0	3	0	0	0	0
2118	1	43	14-09-23			14-09-24	2	0	0	106	62	66	144	0	0	0	1	0	0	0	Not APP	Not APP	1	1	0	128	9	0	25	1	0	2	0	56.55	0	0	3	0	0	0	0
1337	1	47	16-02-14			16-02-15	1	0	0	107	74	98	48	0	0	0	0	0	0	0	0	0	1	1	1	145.8	186.1	0	65	1	0	2	0	47.79	0	0	3	0	0	0	0
1753	1	45	14-10-29			14-10-29	1	0	0	111	66	80	8	0	1	0	0	0	0	0	0	1	1	1	0	91	163.6	0	48	1	0	2	0	83.06	0	0	3	0	0	0	0
1737	1	47	14-09-28			14-09-28	1	0	0	95	63	66	6	0	0	0	0	0	0	0	0	1	1	1	0	58	133.6	0	60	1	0	2	0	138.45	0	0	3	0	0	0	0
1402	1	47	16-03-02			16-03-04	1	0	0	110	72	70	48	0	0	0	0	1	0	0	1	0	1	1	0	75	85.5	0	60	1	0	2	0	102.91	0	0	3	0	0	0	0
1348	1	37	16-02-16			16-02-19	1	0	0	110	76	87	48	0	0	0	0	0	0	0	1	0	2	1	1	79	70.4	0	Data missing	1	0	2	0	101.74	0	0	3	0	0	0	0
1721	1	42	14-09-17			14-09-24	1	0	0	103	64	81	37	0	1	0	0	0	0	0	0	0	1	1	1	75.3	60	0	37	1	0	2	0	104.8	0	0	3	0	0	0	0
779	1	35	15-06-17			15-06-18	1	0	0	101	65	70	96	0	0	0	0	0	0	0	1	0	1	1	1	84	29.3	0	60	1	0	2	0	95.86	0	0	3	0	0	0	0
1503	1	43	16-03-30			16-04-01	1	0	0	110	60	78	480	0	0	0	0	0	0	0	0	0	1	1	1	124	16.7	0	63	1	0	2	0	58.66	0	0	3	0	0	0	0
1579	1	42	16-04-21			16-04-22	1	0	0	94	65	65	240	1	0	0	0	0	0	0	0	0	2	1	0	70.1	13.4	0	46	1	0	2	0	113.83	0	0	3	0	0	0	0
1170	1	33	15-12-09			15-12-11	1	0	0	106	68	66	216	0	0	0	0	0	0	0	1	0	1	1	0	76.7	11.9	0	Data missing	1	0	2	0	107.75	0	0	3	0	0	0	0
1518	1	46	16-04-06			16-04-12	1	0	0	107	79	82	240	0	1	0	0	0	0	0	0	0	1	1	0	83	11.6	0	55	1	0	2	0	91.95	0	0	3	0	0	0	0
722	1	38	15-05-22			15-05-25	1	0	0	112	73	70	120	0	0	0	0	0	0	0	0	0	1	1	1	81.3	10.3	0	57	1	0	2	0	97.9	0	0	3	0	0	0	0
1214	1	41	15-12-24			15-12-28	1	0	0	94	64	80	360	0	0	0	0	0	0	0	0	0	1	1	0	133	9.9	0	Data missing	1	0	2	0	54.63	0	0	3	0	0	0	0
66	1	39	14-06-04			14-06-05	1	0	0	112	75	65	216	0	0	0	0	0	0	1	0	0	1	1	0	77	9.6	0	Data missing	1	0	2	0	103.69	0	0	3	0	0	0	0
366	1	41	14-11-23			14-11-24	1	0	0	116	77	68	120	0	0	0	0	0	0	0	0	0	1	1	1	83	9.4	0	61	1	0	2	0	94.13	0	0	3	0	0	0	0
939	2	47	15-08-30			15-08-31	2	0	0	92	62	68	376	1	0	0	0	1	0	0	Not APP	Not APP	1	1	0	76	44.4	1	63	1	0	2	0	75.2	0	0	3	0	0	0	0
263	2	48	14-09-17			14-09-18	2	0	0	115	61	76	120	0	0	0	0	0	0	0	Not APP	Not APP	2	1	1	56.2	11.1	0	55	1	0	2	0	106.08	0	0	3	0	0	0	0
594	2	48	15-03-16			15-03-18	1	0	0	111	74	92	240	1	0	0	0	0	0	0	0	0	1	1	0	76	14.7	0	Data missing	1	0	2	0	74.88	0	0	3	0	0	0	0
613	1	49	15-03-26			15-03-27	2	0	0	116	69	61	168	0	0	0	0	0	0	0	Not APP	Not APP	1	0	0	103	13.1	1	62	1	0	2	0	70.76	0	0	3	0	0	0	0
246	1	29	14-09-09			14-09-11	2	0	0	112	78	78	336	0	0	0	1	1	0	0	Not APP	Not APP	1	0	0	71	11.5	1	60	1	0	2	0	120.92	0	0	3	0	0	0	0
90	1	44	14-06-16			14-06-17	2	0	0	109	71	82	168	1	0	0	0	0	0	0	Not APP	Not APP	1	0	0	105.8	10.6	1	56	1	0	2	0	70.12	0	0	3	0	0	0	0
1537	1	37	16-04-08			16-04-11	2	0	0	115	68	80	168	0	0	0	0	0	0	0	Not APP	Not APP	1	0	0	86	7.8	1	60	1	0	2	0	92.25	0	0	3	0	0	0	0
1816	1	38	15-02-12			15-02-12	1	0	0	101	80	58	11	0	0	0	0	0	0	0	0	1	1	0	0	69	234.5	1	66	1	0	2	0	118.3	0	0	3	0	0	0	0
119	1	39	14-06-30			14-07-02	1	0	0	115	88	80	10	0	0	0	0	0	0	0	0	0	1	0	0	92	127.5	1	48	1	0	2	0	84.43	0	0	3	0	0	0	0
2027	1	43	16-02-03			16-02-03	1	0	0	110	65	80	3	0	0	0	0	1	0	0	0	1	1	0	0	63.4	32.1	1	53	1	0	2	0	127.21	0	0	3	0	0	0	0
513	1	49	15-02-10			15-02-11	1	0	0	114	72	68	288	0	0	0	0	0	0	0	0	0	1	0	0	80	30	1	51	1	0	2	0	94.72	0	0	3	0	0	0	0
519	1	46	15-02-11			15-02-13	1	0	0	108	74	70	168	0	0	0	0	0	0	0	0	0	1	0	0	86	23.9	1	60	1	0	2	0	88.26	0	0	3	0	0	0	0
1887	1	45	15-05-03			15-05-03	1	0	0	119	74	65	3	0	1	0	0	0	0	0	0	1	1	0	0	57	21.4	1	51	1	0	2	0	142.51	0	0	3	0	0	0	0
356	1	41	14-11-17			14-11-19	1	0	0	97	63	82	192	0	0	0	0	0	0	0	0	0	1	0	0	87	20.3	1	66	1	0	2	0	89.15	0	0	3	0	0	0	0
1410	1	39	16-03-04			16-03-07	1	0	0	94	61	66	336	0	0	0	0	1	0	0	1	0	1	0	0	78	19.3	1	50	1	0	2	0	102.15	0	0	3	0	0	0	0
266	1	44	14-09-18			14-09-19	1	0	0	103	74	70	192	0	0	0	0	0	0	0	1	0	2	0	0	59.1	18.2	1	49	1	0	2	0	137.3	0	0	3	0	0	0	0
1417	1	37	16-03-07			16-03-11	1	0	0	96	57	78	120	0	0	0	0	1	0	0	0	0	1	0	0	101	16	1	53	1	0	2	0	76.63	0	0	3	0	0	0	0
892	1	33	15-08-13			15-08-14	1	0	0	104	83	82	480	0	1	0	1	0	0	0	0	0	1	0	0	64	16	1	Data missing	1	0	2	0	132.78	0	0	3	0	0	0	0
848	1	43	15-07-22			15-07-23	1	0	0	116	97	98	168	1	0	0	0	0	0	0	1	0	1	0	0	78.1	14.8	1	62	1	0	2	0	100	0	0	3	0	0	0	0
606	1	46	15-03-24			15-03-25	1	0	0	116	72	56	120	1	0	0	0	0	0	0	0	0	1	0	0	76	14.7	1	Data missing	1	0	2	0	101.79	0	0	3	0	0	0	0
353	1	40	14-11-13				1	0	0	109	71	72	336	0	0	0	0	0	0	0	1	0	2	0	0	89	11.6	1	42	1	0	2	0	87.28	0	0	3	0	0	0	0
153	1	49	14-07-20			14-07-21	1	0	0	106	67	73	168	0	0	0	0	0	0	0	0	0	1	0	0	75	11.1	1	60	1	0	2	0	102.04	0	0	3	0	0	0	0
610	1	40	15-03-25			15-03-26	1	0	0	106	97	85	480	0	0	0	0	0	0	0	0	0	2	0	0	89	10.9	1	38	1	0	2	0	87.28	0	0	3	0	0	0	0
1398	1	48	16-03-01			16-03-02	1	0	0	119	74	84	360	0	0	0	0	1	0	0	0	0	1	0	0	111	10.9	1	61	1	0	2	0	65.18	0	0	3	0	0	0	0
989	1	47	15-09-18			15-09-21	1	0	0	109	74	92	168	0	0	0	1	0	0	0	0	0	1	0	0	93	10.7	1	60	1	0	2	0	80.29	0	0	3	0	0	0	0
970	1	39	15-09-13			15-09-16	1	0	0	114	72	76	214	0	1	0	0	0	0	0	1	0	1	0	0	75	10.4	1	Data missing	1	0	2	0	106.88	0	0	3	0	0	0	0
272	1	48	14-09-19			14-09-23	1	0	0	101	68	80	432	0	0	0	0	0	0	0	1	0	1	0	0	65	9.4	1	61	1	0	2	0	120.87	0	0	3	0	0	0	0
1273	1	48	16-01-16			16-01-19	1	0	0	118	76	78	120	0	0	0	0	0	0	0	1	0	2	0	0	55	9.2	1	68	1	0	2	0	146.57	0	0	3	0	0	0	0
718	1	42	15-05-21			15-05-23	1	0	0	103	57	60	288	0	0	0	0	0	0	0	0	0	2	0	0	88.8	8.3	1	68	1	0	2	0	86.64	0	0	3	0	0	0	0
285	1	32	14-09-25			14-09-26	1	0	0	116	64	81	336	0	0	0	0	0	0	0	0	0	1	0	0	81	8.1	1	49	1	0	2	0	101.81	0	0	3	0	0	0	0
343	1	40	14-11-04			14-11-05	1	0	0	111	62	74	240	0	0	0	0	1	0	0	0	1	1	0	0	91	7.9	1	68	1	0	2	0	85.07	0	0	3	0	0	0	0
800	1	45	15-06-24			15-06-25	1	0	0	106	63	68	264	0	0	0	0	0	0	0	0	0	1	0	0	82	7.8	1	63	1	0	2	0	93.66	0	0	3	0	0	0	0
1022	1	40	15-10-08			15-10-09	1	0	0	94	58	60	336	0	0	0	0	0	0	0	0	0	1	0	0	63.4	7.6	1	Data missing	1	0	2	0	129.09	0	0	3	0	0	0	0
1563	1	45	16-04-17			16-04-18	1	0	0	111	63	75	144	0	0	0	0	0	0	0	0	0	1	0	0	88.79	7.17	1	56	1	0	2	0	85.45	0	0	3	0	0	0	0
592	1	49	15-03-15			15-03-16	1	0	0	109	60	68	168	0	0	0	0	0	0	0	0	0	1	0	0	68	7	1	Data missing	1	0	2	0	114.26	0	0	3	0	0	0	0
1153	1	49	15-12-01			15-12-04	1	0	0	102	64	68	360	1	0	0	0	0	0	0	0	0	1	0	0	108.2	6.7	1	54	1	0	2	0	66.85	0	0	3	0	0	0	0
1106	1	31	15-11-12			15-11-14	1	0	0	104	70	80	192	0	0	0	0	0	0	0	0	0	1	0	0	69.9	2.5	1	Data missing	1	0	2	0	121.46	0	0	3	0	0	0	0
376	1	46	14-11-29			14-12-01	2	0	0	117	72	56	336	1	1	0	0	0	0	0	Not APP	Not APP	2	0	0	70	24.1	0	63	1	0	2	0	111.93	0	0	3	0	0	0	0
1138	1	45	15-11-23			15-11-24	2	0	0	96	66	80	168	0	0	0	0	0	0	0	Not APP	Not APP	1	0	0	76.52	12.3	0	Data missing	1	0	2	0	101.45	0	0	3	0	0	0	0
1607	1	48	14-05-04			14-05-07	1	0	0	117	62	63	16	0	0	0	0	0	0	0	0	0	1	0	0	83.7	68.2	0	40	1	0	2	0	90.28	0	0	3	0	0	0	0
456	1	46	15-01-14			15-01-15	1	0	0	93	60	62	480	1	0	0	0	0	0	0	1	0	1	0	0	98.4	15.2	0	49	1	0	2	0	75.55	0	0	3	0	0	0	0
1356	1	49	16-02-17			16-02-19	1	0	0	114	66	60	360	1	0	0	0	1	0	0	0	0	1	0	0	104.5	12.7	0	70	1	0	2	0	69.59	0	0	3	0	0	0	0
979	1	44	15-09-15			15-09-17	1	0	0	99	66	80	336	0	0	0	0	1	0	0	0	0	1	0	0	87.3	7.8	0	41	1	0	2	0	87.53	0	0	3	0	0	0	0
763	1	49	15-06-09			15-06-10	1	0	0	110	59	72	144	0	0	0	0	0	0	0	0	0	1	0	0	98	7.6	0	68	1	0	2	0	74.94	0	0	3	0	0	0	0
1438	1	31	16-03-12				1	0	0	100	62	80	480	0	1	0	0	0	0	0	1	0	2	0	0	74.7	6.5	0	62	1	0	2	0	112.5	0	0	3	0	0	0	0
966	2	44	15-09-09			15-09-10	1	0	0	105	58	72	336	0	0	0	0	0	0	0	0	0	1	0	0	66.3	6.3	1	Data missing	1	0	2	0	89.22	0	0	3	0	0	0	0
496	2	49	15-02-02			15-02-04	1	0	0	112	78	65	168	1	1	0	0	0	0	0	0	0	1	0	0	47	20	0	32	1	0	2	0	129.84	0	0	3	0	0	0	0
1236	1	39	16-01-01			16-01-05	2	0	0	103	68	70	48	0	0	0	0	0	0	0	Not APP	Not APP	1	Data Missing	Data Missing	119	36	1	60	1	0	2	0	62.74	0	0	3	0	0	0	0
1163	1	48	15-12-07			15-12-09	2	0	0	105	73	90	240	0	0	0	0	0	0	0	Not APP	Not APP	1	Data Missing	Data Missing	74	9	1	50	1	0	2	0	104.07	0	0	3	0	0	0	0
2067	1	44	16-04-08			16-04-08	1	0	0	114	70	78	10	0	0	0	0	0	0	0	1	1	1	Data Missing	Data Missing	77	223.8	1	72	1	0	2	0	101.18	0	0	3	0	0	0	0
47	1	45	14-05-28			14-06-03	1	0	0	118	73	70	72	0	0	0	0	0	0	0	0	0	2	Data Missing	Data Missing	74	31.4	1	68	1	0	2	0	105.44	0	0	3	0	0	0	0
1435	1	48	16-03-11			16-03-12	1	0	0	116	76	68	144	0	1	0	0	1	0	0	1	0	1	Data Missing	Data Missing	62.81	11.95	1	Data missing	1	0	2	0	125.75	0	0	3	0	0	0	0
750	1	49	15-06-02			15-06-04	1	0	0	92	55	76	288	0	1	0	0	1	0	0	0	1	1	Data Missing	Data Missing	70	9.9	1	48	1	0	2	0	110.5	0	0	3	0	0	0	0
1751	1	41	14-10-24			14-10-25	1	0	0	97	63	67	24	0	0	0	0	0	0	0	0	1	1	Data Missing	Data Missing	73.5	181.8	0	Data missing	1	0	2	0	108.3	0	0	3	0	0	0	0
1434	1	44	16-03-10			16-03-11	1	0	0	113	78	62	24	0	0	0	0	1	0	0	1	1	1	Data Missing	Data Missing	76.7	57.6	0	53	1	0	2	0	101.64	0	0	3	0	0	0	0
770	1	41	15-06-13			15-06-16	1	0	0	105	91	82	240	0	1	0	0	0	0	0	0	0	1	Data Missing	Data Missing	58.3	10.2	0	65	1	0	2	0	141.5	0	0	3	0	0	0	0
329	1	84	14-10-27				1	0	1	127	63	92	48	0	0	0	0	0	0	0	0	0	2	1	1	141	48	1	Data missing	3	1	1	0	44.15	4	11	0	0	0	0	0
1849	1	68	15-03-25			15-03-27	1	0	0	149	74	58	24	1	0	0	0	0	0	0	1	0	2	1	0	176	32.7	1	49	3	3	1	0	35.68	4	11	0	0	0	0	0
858	1	71	15-07-27			15-07-31	1	0	0	157	80	65	72	1	0	0	0	0	0	0	0	0	1	1	1	85	17	1	37	3	1	1	0	81.92	4	11	0	0	0	0	0
194	1	80	14-08-07			14-08-08	1	0	0	180	86	78	168	1	1	0	0	0	0	0	0	0	1	1	1	111	14	1	65	3	1	1	0	58.76	4	11	0	0	0	0	0
1044	1	60	15-10-15			15-10-15	1	0	1	130	90	86	15	0	0	0	0	0	0	0	0	1	1	1	1	74	162.8	1	Data missing	2	1	1	0	99.46	1	11	0	0	0	0	0
92	1	61	14-06-17				1	0	0	140	100	80	96	1	0	0	0	0	0	0	0	0	2	1	0	79	39.1	1	Data missing	2	1	1	0	91.93	1	11	0	0	0	0	0
319	1	67	14-10-20	2014-10-21	1	14-10-21	1	1	0	154	90	65	96	0	0	0	0	0	0	0	0	0	2	1	0	161	44	1	41	3	0	1	0	39.66	4	0	0	0	0	0	0
665	1	80	15-04-20	2015-04-23	3	15-04-23	2	1	0	129	79	64	336	1	1	0	0	0	0	0	Not APP	Not APP	1	1	1	98	53.2	0	Data missing	3	0	1	0	67.84	4	0	0	0	0	0	0
1368	1	70	16-02-21			16-02-24	2	0	0	121	71	66	48	1	1	0	0	1	0	0	Not APP	Not APP	1	1	1	94	114.9	1	27	3	0	1	0	73.14	4	0	0	0	0	0	0
2140	1	68	14-08-08			14-08-08	2	0	0	180	91	74	48	1	0	0	0	1	0	0	Not APP	Not APP	1	1	1	86	93.2	1	Data missing	3	0	1	0	81.53	4	0	0	0	0	0	0
932	1	68	15-08-27			15-08-27	2	0	0	150	86	85	24	1	1	0	0	0	0	0	Not APP	Not APP	1	1	0	86	88.7	1	45	3	0	1	0	81.53	4	0	0	0	0	0	0
1068	1	77	15-10-24			15-10-24	2	0	0	132	67	82	19	1	0	0	0	0	0	0	Not APP	Not APP	1	1	0	70	52.1	1	Data missing	3	0	1	0	100.81	4	0	0	0	0	0	0
2104	1	71	14-10-26			14-10-27	2	0	0	128	72	72	360	1	1	0	0	0	0	0	Not APP	Not APP	1	1	0	106.9	50.9	1	Data missing	3	0	1	0	62.87	4	0	0	0	0	0	0
2132	1	79	14-08-22			14-08-23	2	0	0	130	80	75	168	0	0	0	0	1	0	0	Not APP	Not APP	1	1	1	114	43.2	1	50	3	0	1	0	57.13	4	0	0	0	0	0	0
1221	1	70	15-12-27			15-12-28	2	0	0	163	62	50	168	1	0	0	0	0	0	0	Not APP	Not APP	1	1	0	49	42.3	1	67	3	0	1	0	155.12	4	0	0	0	0	0	0
773	1	84	15-06-15			15-06-15	2	0	0	144	50	78	8	1	1	0	0	0	0	0	Not APP	Not APP	2	1	1	171.5	41.8	1	53	3	0	1	0	35.22	4	0	0	0	0	0	0
1141	1	75	15-11-25			15-11-26	2	0	0	130	72	52	72	1	0	0	0	0	0	0	Not APP	Not APP	1	1	1	180.3	41.4	1	Data missing	3	0	1	0	34.01	4	0	0	0	0	0	0
825	1	66	15-07-09			15-07-13	2	0	0	134	77	84	120	1	1	0	0	0	0	0	Not APP	Not APP	1	1	1	88	34.5	1	Data missing	3	0	1	0	79.88	4	0	0	0	0	0	0
1091	1	78	15-11-04			15-11-06	2	0	0	132	87	75	120	1	0	0	0	0	0	0	Not APP	Not APP	1	1	1	69	34.3	1	Data missing	3	0	1	0	102.23	4	0	0	0	0	0	0
1146	1	66	15-11-26			15-12-02	2	0	0	138	82	58	24	1	1	0	1	1	0	0	Not APP	Not APP	1	1	0	85	33.7	1	25	3	0	1	0	83.14	4	0	0	0	0	0	0
2150	1	68	14-07-09			14-07-09	2	0	0	163	78	76	96	1	0	0	0	0	0	0	Not APP	Not APP	2	1	1	97	33.5	1	50	3	0	1	0	70.96	4	0	0	0	0	0	0
348	1	65	14-11-08				2	0	0	139	86	79	24	0	0	0	0	0	0	0	Not APP	Not APP	2	1	1	84	32.2	1	52	3	0	1	0	84.54	4	0	0	0	0	0	0
1264	1	70	16-01-12			16-01-13	2	0	0	120	60	78	168	1	1	0	0	0	0	0	Not APP	Not APP	1	1	1	68	26.5	1	62	3	0	1	0	106.28	4	0	0	0	0	0	0
2190	1	73	14-11-12			14-11-13	2	0	0	133	62	71	48	0	0	0	0	0	0	0	Not APP	Not APP	1	1	1	104	26.1	1	63	3	0	1	0	64.54	4	0	0	0	0	0	0
1222	1	65	15-12-28			15-12-28	2	0	0	130	80	87	6	0	0	0	0	0	0	0	Not APP	Not APP	1	1	0	80	24	1	Data missing	3	0	1	0	89.44	4	0	0	0	0	0	0
2187	1	68	14-11-20			14-11-24	2	0	0	174	99	100	96	1	1	0	0	0	0	0	Not APP	Not APP	1	1	1	106	23.6	1	62	3	0	1	0	64.05	4	0	0	0	0	0	0
1250	1	68	16-01-06			16-01-07	2	0	0	159	81	78	96	1	0	0	0	0	0	0	Not APP	Not APP	1	1	1	187	23	1	65	3	0	1	0	33.27	4	0	0	0	0	0	0
917	1	67	15-08-23			15-08-26	2	0	0	151	84	74	72	1	0	0	0	0	0	0	Not APP	Not APP	1	1	0	88	22.3	1	7	3	0	1	0	79.63	4	0	0	0	0	0	0
736	1	75	15-05-28				2	0	0	130	62	42	96	0	0	0	0	0	0	0	Not APP	Not APP	2	1	0	92.9	21	1	33	3	0	1	0	73.11	4	0	0	0	0	0	0
2120	1	74	14-09-21			14-09-23	2	0	0	133	73	62	168	1	0	0	1	0	0	0	Not APP	Not APP	1	1	1	107	20.9	1	46	3	0	1	0	62.28	4	0	0	0	0	0	0
581	1	79	15-03-09			15-03-09	2	0	0	153	72	76	24	1	0	0	0	0	0	0	Not APP	Not APP	1	1	0	133.6	19	1	50	3	0	1	0	47.57	4	0	0	0	0	0	0
2184	1	65	14-08-18			14-08-19	2	0	0	126	67	90	120	0	0	0	0	0	0	0	Not APP	Not APP	1	1	1	67.4	17.6	1	64	3	0	1	0	109	4	0	0	0	0	0	0
372	1	86	14-11-25			14-11-26	2	0	0	145	66	66	264	1	0	0	0	0	0	0	Not APP	Not APP	1	1	0	130.1	17.5	1	65	3	0	1	0	48.21	4	0	0	0	0	0	0
633	1	65	15-04-04			15-04-04	2	0	0	125	74	75	72	1	0	0	0	0	0	0	Not APP	Not APP	1	1	1	94	17.2	1	44	3	0	1	0	74.25	4	0	0	0	0	0	0
2125	1	85	14-09-10			14-09-12	2	0	0	180	65	70	336	1	0	0	0	0	0	0	Not APP	Not APP	1	1	0	106	16.2	1	Data missing	3	0	1	0	61.21	4	0	0	0	0	0	0
1072	1	68	15-10-25			15-10-26	2	0	0	134	74	62	144	0	1	0	0	0	1	0	Not APP	Not APP	1	1	0	102.1	13.7	1	Data missing	3	0	1	0	66.88	4	0	0	0	0	0	0
698	1	73	15-05-13			15-05-15	2	0	0	154	96	69	192	0	0	0	0	0	0	0	Not APP	Not APP	1	1	0	89	12.9	1	50	3	0	1	0	77.24	4	0	0	0	0	0	0
2080	1	65	14-12-30			14-12-31	2	0	0	142	84	70	168	1	0	0	0	0	0	0	Not APP	Not APP	1	1	0	84	12.8	1	Data missing	3	0	1	0	84.54	4	0	0	0	0	0	0
1011	1	78	15-09-29			15-09-29	2	0	0	140	80	80	72	1	0	0	0	0	0	0	Not APP	Not APP	1	1	1	90.2	12.7	1	Data missing	3	0	1	0	75.04	4	0	0	0	0	0	0
2178	1	66	14-05-07			14-05-09	2	0	0	122	75	72	432	1	1	0	0	0	0	0	Not APP	Not APP	1	1	0	77	12.2	1	34	3	0	1	0	93.18	4	0	0	0	0	0	0
1225	1	67	15-12-29				2	0	0	138	80	68	360	1	0	0	0	0	0	0	Not APP	Not APP	2	1	0	109	11.3	1	Data missing	3	0	1	0	62.21	4	0	0	0	0	0	0
2081	1	70	14-12-29			14-12-30	2	0	0	150	87	72	144	0	0	0	0	0	0	0	Not APP	Not APP	1	1	1	82	10.9	1	Data missing	3	0	1	0	85.63	4	0	0	0	0	0	0
2153	1	65	14-07-06			14-07-07	2	0	0	120	59	58	72	0	0	0	1	0	0	0	Not APP	Not APP	1	1	0	81	9.7	1	Data missing	3	0	1	0	88.17	4	0	0	0	0	0	0
2136	1	77	14-08-14			14-08-15	2	0	0	150	80	95	2	1	1	0	0	0	0	0	Not APP	Not APP	1	1	0	135.61	8.9	1	65	3	0	1	0	47	4	0	0	0	0	0	0
2126	1	67	14-09-09			14-09-11	2	0	0	149	85	74	168	0	0	0	1	0	0	0	Not APP	Not APP	1	1	0	86	8.8	1	73	3	0	1	0	81.77	4	0	0	0	0	0	0
1324	1	71	16-02-01			16-02-04	2	0	0	144	78	78	96	1	0	0	0	1	0	0	Not APP	Not APP	1	1	1	199	8.6	1	48	3	0	1	0	30.69	4	0	0	0	0	0	0
48	1	76	14-05-28			14-05-30	2	0	0	132	82	76	336	0	0	0	0	0	0	0	Not APP	Not APP	1	1	0	99	5.8	1	49	3	0	1	0	67.76	4	0	0	0	0	0	0
1535	1	66	16-04-08			16-04-11	2	0	0	149	86	66	72	1	1	0	0	0	0	0	Not APP	Not APP	1	1	1	92	1.5	1	60	3	0	1	0	75.88	4	0	0	0	0	0	0
1944	1	72	15-08-16			15-08-16	1	0	0	150	72	80	4	1	0	0	0	0	0	0	0	1	1	1	1	68	228.3	1	55	3	0	1	0	105.67	4	0	0	0	0	0	0
1629	1	73	14-06-04			14-06-04	1	0	0	120	80	74	3	1	0	0	0	0	0	0	0	1	1	1	0	79	186.2	1	Data missing	3	0	1	0	88.63	4	0	0	0	0	0	0
2055	1	66	16-03-24			16-03-24	1	0	0	121	72	79	2	0	0	0	0	0	0	0	0	1	1	1	1	66.2	181.1	1	56	3	0	1	0	110.94	4	0	0	0	0	0	0
1251	1	67	16-01-06			16-01-08	1	0	0	158	89	84	20	1	1	0	0	0	0	0	1	1	1	1	1	75.2	179.9	1	56	3	0	1	0	95.47	4	0	0	0	0	0	0
1773	1	65	14-12-07			14-12-08	1	0	0	129	94	77	2	1	0	0	0	1	0	0	0	1	1	1	1	96	173.2	1	40	3	0	1	0	72.47	4	0	0	0	0	0	0
1782	1	80	14-12-21			14-12-22	1	0	0	129	76	87	14	1	0	0	0	0	0	0	0	1	1	1	1	161	172.4	1	65	3	0	1	0	38.26	4	0	0	0	0	0	0
1789	1	76	14-12-30			14-12-30	1	0	0	125	85	75	8	1	0	0	0	0	0	0	0	1	1	1	0	158	165.8	1	62	3	0	1	0	39.51	4	0	0	0	0	0	0
86	1	79	14-06-12			14-06-12	1	0	0	140	70	72	24	1	0	0	0	1	0	0	0	1	1	1	0	89	153.2	1	40	3	0	1	0	76.02	4	0	0	0	0	0	0
178	1	79	14-08-01				1	0	0	146	68	80	24	0	0	0	0	0	0	0	0	0	2	1	1	119	138.9	1	34	3	0	1	0	54.36	4	0	0	0	0	0	0
1663	1	70	14-07-15			14-07-15	1	0	0	134	72	58	2	1	0	0	0	0	0	0	0	1	1	1	1	96	136.8	1	42	3	0	1	0	71.39	4	0	0	0	0	0	0
1823	1	71	15-02-21			15-02-21	1	0	0	120	68	97	72	1	0	0	0	0	0	0	0	0	1	1	1	130	135.6	1	36	3	0	1	0	50.17	4	0	0	0	0	0	0
2019	1	69	16-01-23			16-01-23	1	0	0	125	70	85	24	1	0	0	0	0	0	0	0	1	1	1	1	93	133.3	1	31	3	0	1	0	74.27	4	0	0	0	0	0	0
2054	1	72	16-03-23			16-03-23	1	0	0	126	80	67	3	1	0	0	0	0	0	0	0	1	1	1	1	61	133	1	30	3	0	1	0	119.79	4	0	0	0	0	0	0
1676	1	71	14-07-26			14-07-26	1	0	0	128	70	78	1	1	0	0	0	0	0	0	0	1	1	1	1	132	126	1	56	3	0	1	0	49.29	4	0	0	0	0	0	0
1381	1	72	16-02-24			16-02-26	1	0	0	127	75	76	24	1	0	0	0	1	0	0	1	1	1	1	1	124	124.5	1	40	3	0	1	0	52.83	4	0	0	0	0	0	0
2047	1	70	16-03-16			16-03-16	1	0	0	130	87	75	9	0	0	0	0	0	0	0	0	1	1	1	1	67.6	110.6	1	67	3	0	1	0	107.01	4	0	0	0	0	0	0
191	1	77	14-08-06			14-08-06	1	0	0	160	70	90	72	1	0	0	0	0	0	0	0	0	1	1	1	124	109.8	1	57	3	0	1	0	52.11	4	0	0	0	0	0	0
891	1	69	15-08-12			15-08-12	1	0	0	123	62	73	12	1	0	0	0	0	0	0	0	0	2	1	1	121	97.7	1	39	3	0	1	0	54.81	4	0	0	0	0	0	0
1706	1	66	14-08-29			14-08-29	1	0	0	154	92	67	2	0	0	0	0	0	0	0	0	1	1	1	1	72	91.1	1	62	3	0	1	0	100.69	4	0	0	0	0	0	0
597	1	65	15-03-18			15-03-18	1	0	0	121	76	66	72	0	0	0	0	0	0	0	0	0	1	1	1	114	85.9	1	63	3	0	1	0	59.43	4	0	0	0	0	0	0
530	1	66	15-02-19			15-02-26	1	0	0	130	76	80	24	0	0	0	0	0	0	0	0	0	1	1	1	75	84.6	1	Data missing	3	0	1	0	96.06	4	0	0	0	0	0	0
374	1	68	14-11-26			14-11-27	1	0	0	120	75	75	96	1	0	0	0	0	0	0	0	0	1	1	0	89	73.3	1	48	3	0	1	0	78.37	4	0	0	0	0	0	0
1901	1	70	15-05-17			15-05-20	1	0	0	126	64	72	17	1	0	0	1	0	0	0	0	0	1	1	1	91	68.1	1	48	3	0	1	0	75.93	4	0	0	0	0	0	0
1641	1	84	14-06-19			14-06-19	1	0	0	136	75	76	18	1	1	0	0	0	0	1	0	1	1	1	1	111	67.4	1	33	3	0	1	0	58.18	4	0	0	0	0	0	0
1670	1	76	14-07-21			14-07-22	1	0	0	135	70	58	12	1	0	0	0	1	0	0	0	0	1	1	0	87	63.8	1	51	3	0	1	0	78.65	4	0	0	0	0	0	0
1942	1	74	15-08-10			15-08-10	1	0	0	120	78	62	24	0	0	0	0	0	0	0	0	1	1	1	1	93	61.7	1	59	3	0	1	0	73.22	4	0	0	0	0	0	0
126	1	66	14-07-03			14-07-03	1	0	0	126	73	64	48	0	0	0	0	0	0	0	0	0	1	1	0	79	58.4	1	58	3	0	1	0	90.47	4	0	0	0	0	0	0
1889	1	72	15-05-05			15-05-06	1	0	0	124	70	75	11	0	0	0	0	0	0	0	1	0	1	1	1	86	57.3	1	55	3	0	1	0	80.59	4	0	0	0	0	0	0
1217	1	73	15-12-25			15-12-28	1	0	0	128	73	100	72	1	0	0	0	0	0	0	0	0	1	1	0	66	55.6	1	37	3	0	1	0	109.07	4	0	0	0	0	0	0
609	1	67	15-03-25			15-03-26	1	0	0	152	91	75	48	1	0	0	0	0	0	0	1	0	1	1	1	141.5	53.1	1	58	3	0	1	0	46.03	4	0	0	0	0	0	0
1080	1	76	15-10-28				1	0	0	124	66	66	72	1	0	0	0	0	0	0	0	0	2	1	1	199.7	50	1	58	3	0	1	0	30.15	4	0	0	0	0	0	0
212	1	75	14-08-19			14-08-20	1	0	0	122	69	80	264	0	0	0	0	0	0	0	0	0	1	1	0	62	49	1	Data missing	3	0	1	0	116.59	4	0	0	0	0	0	0
723	1	77	15-05-22			15-06-11	1	0	0	137	66	80	24	1	0	0	0	0	0	0	0	0	1	1	1	171	48.1	1	58	3	0	1	0	35.97	4	0	0	0	0	0	0
1695	1	77	14-08-12			14-08-12	1	0	0	165	79	76	4	1	1	0	0	0	0	0	0	1	1	1	0	84	40	1	63	3	0	1	0	81.69	4	0	0	0	0	0	0
1598	1	67	16-04-28			16-04-29	1	0	0	142	85	73	72	1	0	0	0	0	0	0	1	0	1	1	1	88	38.5	1	50	3	0	1	0	79.63	4	0	0	0	0	0	0
472	1	78	15-01-20			15-01-22	1	0	0	136	68	88	192	1	1	0	0	0	0	1	0	0	1	1	1	96	38.1	1	72	3	0	1	0	69.84	4	0	0	0	0	0	0
546	1	68	15-02-26			15-03-05	1	0	0	127	64	80	72	1	0	0	0	0	0	0	0	0	1	1	0	98.9	37.9	1	Data missing	3	0	1	0	69.38	4	0	0	0	0	0	0
1875	1	65	15-04-18			15-04-22	1	0	0	128	72	92	24	0	1	0	0	0	0	0	1	0	1	1	1	82	37.6	1	38	3	0	1	0	86.93	4	0	0	0	0	0	0
159	1	78	14-07-23				1	0	0	138	90	72	384	0	0	0	0	0	0	0	0	0	2	1	1	156	36.8	1	47	3	0	1	0	39.88	4	0	0	0	0	0	0
1428	1	70	16-03-09			16-03-12	1	0	0	120	68	84	360	1	1	0	0	1	0	0	1	0	1	1	1	87.05	36.42	1	Data missing	3	0	1	0	79.92	4	0	0	0	0	0	0
1031	1	66	15-10-10			15-10-14	1	0	0	120	68	91	72	1	0	0	0	0	0	0	0	0	1	1	0	93	34.4	1	50	3	0	1	0	74.94	4	0	0	0	0	0	0
618	1	72	15-03-30				1	0	0	150	79	66	96	0	0	0	0	0	0	0	0	0	2	1	1	117	33.8	1	58	3	0	1	0	56.49	4	0	0	0	0	0	0
1373	1	69	16-02-22			16-02-23	1	0	0	146	90	92	168	1	1	0	0	1	0	0	0	0	1	1	1	90.38	32.8	1	37	3	0	1	0	76.76	4	0	0	0	0	0	0
823	1	72	15-07-07			15-07-09	1	0	0	122	62	62	96	1	0	0	1	0	0	0	0	0	2	1	0	97	28.7	1	Data missing	3	0	1	0	70.14	4	0	0	0	0	0	0
85	1	76	14-06-12			14-06-16	1	0	0	137	85	93	168	1	0	0	0	0	0	0	0	0	1	1	0	89	25.2	1	40	3	0	1	0	76.62	4	0	0	0	0	0	0
158	1	66	14-07-22			14-07-23	1	0	0	137	78	67	120	1	0	0	0	0	0	0	1	0	2	1	0	84.7	24.7	1	68	3	0	1	0	83.48	4	0	0	0	0	0	0
1671	1	76	14-07-21			14-07-21	1	0	0	120	70	68	1	1	1	0	0	0	0	0	0	1	1	1	0	82.36	24.5	1	60	3	0	1	0	83.79	4	0	0	0	0	0	0
796	1	67	15-06-23				1	0	0	131	79	74	72	0	0	0	0	0	0	0	0	1	2	1	1	89	23.8	1	43	3	0	1	0	78.6	4	0	0	0	0	0	0
216	1	69	14-08-21			14-08-22	1	0	0	135	89	84	96	1	0	0	0	0	0	0	0	0	1	1	1	88.2	22.6	1	40	3	0	1	0	78.95	4	0	0	0	0	0	0
916	1	82	15-08-23			15-08-24	1	0	0	159	91	70	48	1	0	0	0	0	0	0	0	0	1	1	1	81	22.3	1	62	3	0	1	0	84.11	4	0	0	0	0	0	0
1811	1	70	15-01-28			15-01-28	1	0	0	150	95	70	7	0	0	0	0	0	0	0	0	1	1	1	0	111	21.8	1	64	3	0	1	0	60.38	4	0	0	0	0	0	0
1719	1	86	14-09-13			14-09-13	1	0	0	166	110	79	4	0	0	0	1	1	0	0	0	1	1	1	0	99	21.5	1	42	3	0	1	0	66.08	4	0	0	0	0	0	0
1938	1	83	15-07-23			15-07-23	1	0	0	128	75	65	48	1	0	0	0	0	0	0	0	0	1	1	0	97	20	1	70	3	0	1	0	68.14	4	0	0	0	0	0	0
1229	1	68	15-12-29			15-12-30	1	0	0	145	90	77	96	1	0	0	0	0	0	0	1	0	1	1	0	91.2	19.2	1	54	3	0	1	0	76.19	4	0	0	0	0	0	0
236	1	79	14-09-02			14-09-03	1	0	0	162	76	84	120	0	0	0	0	0	0	0	0	0	1	1	1	77	18.6	1	62	3	0	1	0	89.84	4	0	0	0	0	0	0
170	1	74	14-07-29			14-07-30	1	0	0	130	74	76	96	0	0	0	0	0	0	0	0	0	1	1	1	178	17.9	1	56	3	0	1	0	34.62	4	0	0	0	0	0	0
149	1	72	14-07-18			14-07-21	1	0	0	134	80	58	168	0	0	0	0	0	0	0	0	0	1	1	0	64	17.5	1	53	3	0	1	0	113.33	4	0	0	0	0	0	0
133	1	65	14-07-07			14-07-09	1	0	0	140	66	76	72	0	0	0	0	0	0	0	1	0	1	1	1	82	17	1	65	3	0	1	0	86.93	4	0	0	0	0	0	0
93	1	71	14-06-17			14-06-18	1	0	0	159	74	56	120	0	1	0	0	0	0	0	1	0	1	1	1	73	16.5	1	47	3	0	1	0	97.64	4	0	0	0	0	0	0
360	1	80	14-11-20			14-11-24	1	0	0	152	69	70	72	1	0	0	0	0	0	0	0	0	1	1	0	100	16.2	1	46	3	0	1	0	66.28	4	0	0	0	0	0	0
185	1	73	14-08-04			14-08-05	1	0	0	138	85	90	216	1	0	0	0	1	0	0	0	0	1	1	1	92	16.1	1	43	3	0	1	0	74.35	4	0	0	0	0	0	0
1479	1	69	16-03-24			16-03-25	1	0	0	125	78	72	240	1	0	0	0	0	0	0	0	0	1	1	1	94	16.1	1	49	3	0	1	0	73.36	4	0	0	0	0	0	0
1442	1	67	16-03-13				1	0	0	123	59	72	144	1	0	0	0	0	0	0	1	0	2	1	1	106	15.9	1	52	3	0	1	0	64.24	4	0	0	0	0	0	0
1254	1	69	16-01-06			16-01-07	1	0	0	140	60	77	120	1	0	0	0	0	0	0	0	0	1	1	1	86.6	15.9	1	69	3	0	1	0	80.64	4	0	0	0	0	0	0
255	1	78	14-09-13			14-09-15	1	0	0	132	69	64	168	0	0	0	0	0	0	0	0	0	1	1	0	120.8	15.6	1	28	3	0	1	0	53.57	4	0	0	0	0	0	0
1296	1	73	16-01-23			16-01-25	1	0	0	135	68	60	48	0	0	0	0	0	0	0	0	0	2	1	1	89	15.5	1	68	3	0	1	0	77.24	4	0	0	0	0	0	0
171	1	72	14-07-29			14-07-30	1	0	0	122	63	61	144	0	0	0	0	0	0	0	1	0	1	1	0	77	15.4	1	49	3	0	1	0	91.55	4	0	0	0	0	0	0
155	1	66	14-07-21			14-07-22	1	0	0	148	65	74	168	0	0	0	0	0	0	0	1	0	1	1	1	73.3	15.2	1	48	3	0	1	0	98.63	4	0	0	0	0	0	0
1551	1	73	16-04-12			16-04-14	1	0	0	132	76	72	168	1	1	0	0	0	0	0	0	0	1	1	0	93.6	14.6	1	58	3	0	1	0	72.88	4	0	0	0	0	0	0
521	1	66	15-02-11				1	0	0	145	83	100	120	0	0	0	0	0	0	0	0	0	2	1	1	113	14.2	1	52	3	0	1	0	59.85	4	0	0	0	0	0	0
61	1	67	14-06-03			14-06-05	1	0	0	144	79	74	216	0	1	0	0	0	0	0	0	0	1	1	0	81.2	13.9	1	68	3	0	1	0	87.38	4	0	0	0	0	0	0
1201	1	68	15-12-20			15-12-21	1	0	0	147	76	90	144	1	0	0	0	0	0	0	0	0	1	1	0	94	13.5	1	Data missing	3	0	1	0	73.57	4	0	0	0	0	0	0
152	1	86	14-07-20			14-07-22	1	0	0	121	73	65	216	1	0	0	0	0	0	0	0	0	1	1	1	111	13.3	1	31	3	0	1	0	57.9	4	0	0	0	0	0	0
120	1	70	14-06-30			14-07-03	1	0	0	187	86	72	192	1	0	0	0	0	0	0	0	0	1	1	1	145	12.8	1	50	3	0	1	0	44.36	4	0	0	0	0	0	0
953	1	69	15-09-06			15-09-07	1	0	0	138	87	53	168	0	0	0	0	0	0	1	0	0	1	1	0	93	12.5	1	Data missing	3	0	1	0	74.27	4	0	0	0	0	0	0
1122	1	69	15-11-18			15-11-20	1	0	0	124	76	80	168	0	1	0	0	0	0	0	1	0	1	1	0	86	12.3	1	58	3	0	1	0	81.29	4	0	0	0	0	0	0
199	1	76	14-08-11				1	0	0	135	45	74	216	1	0	0	0	0	0	0	0	0	2	1	1	137	12.2	1	58	3	0	1	0	46.57	4	0	0	0	0	0	0
877	1	78	15-08-04			15-08-05	1	0	0	125	67	84	168	0	0	0	0	0	0	0	0	0	1	1	1	82	11.8	1	40	3	0	1	0	83.77	4	0	0	0	0	0	0
64	1	72	14-06-04			14-06-05	1	0	0	128	66	88	240	0	0	0	0	0	0	0	0	0	1	1	0	108	11.8	1	46	3	0	1	0	61.96	4	0	0	0	0	0	0
771	1	73	15-06-13			15-06-15	1	0	0	135	71	82	216	0	0	0	0	0	0	0	1	0	1	1	0	80	11.8	1	62	3	0	1	0	87.36	4	0	0	0	0	0	0
1040	1	69	15-10-14			15-10-15	1	0	0	122	68	70	288	0	0	0	0	0	0	0	0	0	1	1	1	108.3	11.2	1	48	3	0	1	0	62.3	4	0	0	0	0	0	0
733	1	71	15-05-27			15-05-28	1	0	0	136	76	76	72	0	0	0	1	1	0	0	0	0	1	1	1	88.6	11	1	51	3	0	1	0	78.09	4	0	0	0	0	0	0
109	1	68	14-06-26			14-06-27	1	0	0	148	92	80	336	1	0	0	0	0	0	0	1	0	1	1	1	127	10.7	1	48	3	0	1	0	51.99	4	0	0	0	0	0	0
77	1	73	14-06-09			14-06-09	1	0	0	124	75	70	240	0	0	0	0	0	0	0	0	0	1	1	1	84	10.3	1	67	3	0	1	0	82.57	4	0	0	0	0	0	0
49	1	77	14-05-28			14-05-30	1	0	0	120	80	75	48	1	0	0	0	0	0	0	0	0	1	1	0	77	10.1	1	60	3	0	1	0	90.31	4	0	0	0	0	0	0
811	1	79	15-06-30			15-07-06	1	0	0	147	65	74	192	0	0	0	0	0	0	0	0	0	1	1	1	105.7	9.6	1	58	3	0	1	0	62.33	4	0	0	0	0	0	0
108	1	71	14-06-25			14-07-01	1	0	0	125	69	60	192	0	0	0	0	0	0	0	0	0	1	1	1	73	9.5	1	Data missing	3	0	1	0	97.64	4	0	0	0	0	0	0
461	1	78	15-01-15			15-01-16	1	0	0	122	62	86	240	0	0	0	0	0	0	1	0	0	1	1	0	90	8.9	1	46	3	0	1	0	75.24	4	0	0	0	0	0	0
445	1	65	15-01-12			15-01-16	1	0	0	126	80	100	240	0	0	0	0	0	0	0	0	0	1	1	0	73	8.5	1	24	3	0	1	0	99.41	4	0	0	0	0	0	0
873	1	66	15-08-03			15-08-03	1	0	0	145	75	65	480	1	1	0	0	0	0	0	0	0	1	1	0	75.3	8.3	1	Data missing	3	0	1	0	95.62	4	0	0	0	0	0	0
1014	1	71	15-10-06			15-10-09	1	0	0	128	68	72	216	1	0	0	0	0	0	0	0	0	1	1	0	117.6	8.1	1	49	3	0	1	0	56.32	4	0	0	0	0	0	0
38	1	70	14-05-25			14-05-27	1	0	0	122	73	72	168	1	0	0	0	0	0	0	0	0	1	1	1	92	7.7	1	65	3	0	1	0	74.98	4	0	0	0	0	0	0
497	1	69	15-02-02			15-02-02	1	0	0	125	75	70	48	0	0	0	0	0	0	0	0	0	1	1	0	76	7.2	1	62	3	0	1	0	93.75	4	0	0	0	0	0	0
642	1	72	15-04-07			15-04-09	1	0	0	137	73	85	240	1	0	0	0	0	0	0	0	0	1	1	0	120	6.2	1	63	3	0	1	0	54.87	4	0	0	0	0	0	0
52	1	82	14-05-29			14-05-30	1	0	0	128	71	72	216	1	0	0	0	0	0	0	0	0	1	1	0	147	5.6	1	50	3	0	1	0	42.28	4	0	0	0	0	0	0
24	1	74	14-05-13			14-05-16	1	0	0	126	67	72	168	1	0	0	0	0	0	0	0	0	1	1	1	128	2.9	1	53	3	0	1	0	50.65	4	0	0	0	0	0	0
2152	1	70	14-07-06			14-07-07	2	0	0	130	78	82	24	1	0	0	0	0	0	0	Not APP	Not APP	1	1	1	96	145	0	Data missing	3	0	1	0	71.39	4	0	0	0	0	0	0
361	1	69	14-11-20			14-11-20	2	0	0	186	97	96	22	1	0	0	0	0	0	0	Not APP	Not APP	1	1	1	149	129.8	0	66	3	0	1	0	43.11	4	0	0	0	0	0	0
230	1	70	14-08-30			14-09-02	2	0	0	122	73	70	72	1	0	0	0	1	0	0	Not APP	Not APP	1	1	1	109	115.7	0	38	3	0	1	0	61.66	4	0	0	0	0	0	0
949	1	67	15-09-04			15-09-09	2	0	0	122	67	88	96	1	0	0	0	0	0	0	Not APP	Not APP	1	1	1	78	112.2	0	64	3	0	1	0	91.53	4	0	0	0	0	0	0
1297	1	71	16-01-24			16-01-25	2	0	0	153	80	76	96	1	0	0	0	1	0	0	Not APP	Not APP	1	1	1	74.8	70.1	0	59	3	0	1	0	94.94	4	0	0	0	0	0	0
729	1	70	15-05-25			15-05-27	2	0	0	132	84	75	240	1	0	0	0	0	0	0	Not APP	Not APP	1	1	1	94	62.2	0	52	3	0	1	0	73.14	4	0	0	0	0	0	0
421	1	69	14-12-31			15-01-06	2	0	0	148	74	80	24	1	1	0	0	0	0	0	Not APP	Not APP	1	1	1	129.6	48.9	0	Data missing	3	0	1	0	50.64	4	0	0	0	0	0	0
936	1	67	15-08-30			15-09-08	2	0	0	168	86	75	48	0	0	0	0	0	0	0	Not APP	Not APP	1	1	1	135	28	0	60	3	0	1	0	48.6	4	0	0	0	0	0	0
1030	1	71	15-10-10			15-10-12	2	0	0	156	85	60	48	1	0	0	0	0	0	0	Not APP	Not APP	1	1	1	98	25.2	0	62	3	0	1	0	69.51	4	0	0	0	0	0	0
434	1	73	15-01-06			15-01-06	2	0	0	145	84	80	10	0	1	0	0	0	0	0	Not APP	Not APP	2	1	0	53.7	21.5	0	54	3	0	1	0	138.38	4	0	0	0	0	0	0
1177	1	69	15-12-13			16-01-04	2	0	0	132	76	72	120	0	1	0	1	0	0	0	Not APP	Not APP	2	1	1	89	20.5	0	38	3	0	1	0	78.13	4	0	0	0	0	0	0
414	1	72	14-12-24			15-01-05	2	0	0	140	70	81	96	0	0	0	0	0	0	0	Not APP	Not APP	1	1	0	120	19.3	0	71	3	0	1	0	54.87	4	0	0	0	0	0	0
2093	1	86	14-11-24			14-11-24	2	0	0	123	60	87	120	1	0	0	0	0	0	0	Not APP	Not APP	1	1	0	175	18	0	64	3	0	1	0	34.24	4	0	0	0	0	0	0
1540	1	72	16-04-08			16-04-11	2	0	0	137	56	64	1	1	0	0	0	0	0	0	Not APP	Not APP	1	1	0	66.8	16.9	0	63	3	0	1	0	107.87	4	0	0	0	0	0	0
588	1	68	15-03-13			15-03-16	2	0	0	132	93	78	72	0	0	0	0	0	0	0	Not APP	Not APP	1	1	1	92	16.6	0	62	3	0	1	0	75.42	4	0	0	0	0	0	0
2094	1	70	14-11-24			14-11-26	2	0	0	135	68	68	72	0	0	0	1	0	0	0	Not APP	Not APP	1	1	0	84	16.3	0	69	3	0	1	0	83.28	4	0	0	0	0	0	0
1158	1	74	15-12-03			15-12-04	2	0	0	147	78	58	96	1	0	0	0	1	0	0	Not APP	Not APP	1	1	1	94	14.9	0	Data missing	3	0	1	0	72.32	4	0	0	0	0	0	0
1286	1	81	16-01-20			16-01-21	2	0	0	152	60	71	48	1	0	0	1	1	0	0	Not APP	Not APP	1	1	1	137	13.4	0	50	3	0	1	0	45.97	4	0	0	0	0	0	0
2084	1	79	14-12-20			14-12-22	2	0	0	140	75	72	72	0	0	0	0	0	0	0	Not APP	Not APP	1	1	0	85	13.4	0	74	3	0	1	0	80.16	4	0	0	0	0	0	0
1092	1	68	15-11-06			15-11-07	2	0	0	137	95	72	96	0	0	0	0	0	0	0	Not APP	Not APP	2	1	1	133	13.3	0	Data missing	3	0	1	0	49.29	4	0	0	0	0	0	0
2090	1	75	14-11-30			14-12-01	2	0	0	154	70	70	168	0	1	0	1	0	0	0	Not APP	Not APP	1	1	0	89	13.1	0	62	3	0	1	0	76.82	4	0	0	0	0	0	0
432	1	69	15-01-05			15-01-07	2	0	0	123	68	64	120	1	0	0	0	0	0	0	Not APP	Not APP	1	1	0	91.2	11.5	0	60	3	0	1	0	75.96	4	0	0	0	0	0	0
351	1	75	14-11-11			14-11-12	2	0	0	130	78	98	168	0	0	0	0	0	0	0	Not APP	Not APP	1	1	0	77	11.4	0	38	3	0	1	0	90.8	4	0	0	0	0	0	0
1346	1	72	16-02-15			16-02-18	2	0	0	129	63	60	144	1	0	0	0	1	0	0	Not APP	Not APP	1	1	0	102	10.7	0	53	3	0	1	0	66.18	4	0	0	0	0	0	0
1063	1	71	15-10-22			15-10-23	2	0	0	126	72	62	120	0	0	0	0	0	0	0	Not APP	Not APP	1	1	0	91.3	8.8	0	Data missing	3	0	1	0	75.43	4	0	0	0	0	0	0
2203	1	81	14-06-14			14-06-16	2	0	0	121	70	66	480	0	0	0	0	0	0	0	Not APP	Not APP	1	1	1	121	6.2	0	Data missing	3	0	1	0	53.06	4	0	0	0	0	0	0
1651	1	72	14-06-26			14-06-27	1	0	0	140	75	80	8	1	1	0	0	0	0	0	0	1	1	1	0	66	193.7	0	62	3	0	1	0	109.38	4	0	0	0	0	0	0
1471	1	66	16-03-21			16-03-24	1	0	0	152	100	62	120	1	0	0	0	0	0	0	0	0	1	1	1	143	41.1	0	61	3	0	1	0	45.61	4	0	0	0	0	0	0
866	1	65	15-07-30			15-08-01	1	0	0	151	83	68	72	1	0	0	0	0	0	0	1	0	1	1	0	87	36.3	0	48	3	0	1	0	81.19	4	0	0	0	0	0	0
1165	1	92	15-12-08			15-12-10	1	0	0	121	76	78	48	0	0	0	0	0	0	0	0	0	1	1	1	102.5	20.8	0	Data missing	3	0	1	0	62.62	4	0	0	0	0	0	0
453	1	83	15-01-14			15-01-17	1	0	0	137	66	84	168	1	1	0	0	0	0	0	1	0	1	1	1	80	19.1	0	43	3	0	1	0	85.11	4	0	0	0	0	0	0
367	1	71	14-11-23			14-11-26	1	0	0	129	74	72	288	1	1	0	0	0	0	0	0	0	1	1	0	103	18.8	0	62	3	0	1	0	65.63	4	0	0	0	0	0	0
508	1	66	15-02-06			15-02-06	1	0	0	131	79	70	144	1	1	0	0	0	0	0	0	1	1	1	0	71.56	17.8	0	Data missing	3	0	1	0	101.41	4	0	0	0	0	0	0
369	1	69	14-11-23			14-11-24	1	0	0	174	79	62	264	1	1	0	0	0	0	0	1	0	1	1	0	75	17.3	0	61	3	0	1	0	95.19	4	0	0	0	0	0	0
1291	1	77	16-01-21			16-01-22	1	0	0	130	81	72	168	0	0	0	0	1	0	0	0	0	1	1	0	74	15.8	0	62	3	0	1	0	94.55	4	0	0	0	0	0	0
1461	1	67	16-03-18			16-03-23	1	0	0	140	80	46	240	0	0	0	0	0	0	1	0	0	2	1	0	82.7	14.4	0	58	3	0	1	0	85.55	4	0	0	0	0	0	0
1386	1	80	16-02-25			16-02-26	1	0	0	130	67	89	336	0	0	0	0	1	0	0	0	0	1	1	0	107.7	13.1	0	Data missing	3	0	1	0	60.84	4	0	0	0	0	0	0
1326	1	80	16-02-03			16-02-04	1	0	0	149	70	78	336	1	0	0	0	1	0	0	0	0	1	1	1	100.8	13	0	66	3	0	1	0	65.67	4	0	0	0	0	0	0
1142	1	74	15-11-25			15-11-30	1	0	0	150	65	58	48	1	1	0	0	0	0	0	0	0	1	1	1	116	12.6	0	Data missing	3	0	1	0	56.74	4	0	0	0	0	0	0
1300	1	79	16-01-25			16-01-26	1	0	0	125	60	75	168	1	0	0	0	1	0	0	0	0	1	1	1	85	12.2	0	Data missing	3	0	1	0	80.16	4	0	0	0	0	0	0
607	1	65	15-03-24			15-03-26	1	0	0	157	98	68	168	1	0	0	0	0	0	0	1	0	1	1	1	95	10.9	0	63	3	0	1	0	73.35	4	0	0	0	0	0	0
1484	1	68	16-03-25				1	0	0	156	82	73	216	1	1	0	1	1	0	0	0	0	2	1	1	135	10.4	0	64	3	0	1	0	48.45	4	0	0	0	0	0	0
635	1	68	15-04-05			15-04-05	1	0	0	145	82	100	24	1	0	0	0	0	0	0	0	1	1	1	0	61	10.1	0	50	3	0	1	0	121.19	4	0	0	0	0	0	0
915	1	69	15-08-22			15-08-24	1	0	0	128	64	78	96	0	0	0	0	0	0	0	0	0	1	1	0	71	8.1	0	Data missing	3	0	1	0	101.41	4	0	0	0	0	0	0
702	1	65	15-05-15			15-05-16	1	0	0	140	93	70	288	1	0	0	0	0	0	0	0	0	1	1	0	86.9	7.1	0	62	3	0	1	0	81.3	4	0	0	0	0	0	0
482	2	78	15-01-27			15-02-04	2	0	0	124	72	66	24	0	1	0	0	0	0	0	Not APP	Not APP	1	1	1	65	212.1	1	53	3	0	1	0	81.27	4	0	0	0	0	0	0
1433	2	67	16-03-10			16-03-12	2	0	0	151	73	70	24	0	0	0	0	1	0	0	Not APP	Not APP	1	1	1	65	78.3	1	60	3	0	1	0	83.82	4	0	0	0	0	0	0
2196	2	76	14-09-04			14-09-05	2	0	0	166	83	77	9	1	0	0	0	1	0	0	Not APP	Not APP	1	1	1	113	58.9	1	55	3	0	1	0	43.16	4	0	0	0	0	0	0
1267	2	68	16-01-13			16-01-16	2	0	0	135	80	76	120	1	1	0	0	0	0	0	Not APP	Not APP	1	1	0	67	28.9	1	78	3	0	1	0	80.69	4	0	0	0	0	0	0
827	2	82	15-07-11			15-07-13	2	0	0	145	70	55	36	1	0	0	0	0	0	0	Not APP	Not APP	1	1	1	105	26.6	1	36	3	0	1	0	46.26	4	0	0	0	0	0	0
898	2	77	15-08-16			15-08-17	2	0	0	156	78	74	3	1	0	0	0	0	0	0	Not APP	Not APP	1	1	0	66.56	22.02	1	60	3	0	1	0	79.28	4	0	0	0	0	0	0
2087	2	76	14-12-12			14-12-15	2	0	0	170	80	64	168	1	0	0	0	0	0	0	Not APP	Not APP	1	1	0	68	18.7	1	68	3	0	1	0	77.55	4	0	0	0	0	0	0
746	2	87	15-06-02			15-06-09	2	0	0	172	82	86	72	1	1	0	0	0	0	0	Not APP	Not APP	1	1	1	89.4	17.5	1	59	3	0	1	0	55.02	4	0	0	0	0	0	0
1506	2	77	16-04-02			16-04-02	2	0	0	136	82	79	1	0	0	0	1	1	0	0	Not APP	Not APP	1	1	0	93	16.6	1	27	3	0	1	0	53.89	4	0	0	0	0	0	0
281	2	75	2014-08-29			2014-09-01	2	0	0	145	70	58	240	1	0	0	0	0	0	0	Not APP	Not APP	1	1	0	81	14.6	1	57	3	0	1	0	63.55	4	0	0	0	0	0	0
1119	2	74	15-11-17			15-11-18	2	0	0	139	81	72	Data missing	1	0	0	0	0	0	0	Not APP	Not APP	1	1	1	63.4	13.6	1	Data missing	3	0	1	0	84.54	4	0	0	0	0	0	0
564	2	82	15-03-02			15-03-10	2	0	0	139	74	64	48	1	0	0	0	0	0	0	Not APP	Not APP	1	1	0	110	12.4	1	Data missing	3	0	1	0	43.84	4	0	0	0	0	0	0
1088	2	68	15-11-02			15-11-03	2	0	0	120	78	76	120	0	0	0	0	0	0	0	Not APP	Not APP	1	1	1	98	11.3	1	Data missing	3	0	1	0	52.03	4	0	0	0	0	0	0
364	2	75	14-11-21			14-11-24	2	0	0	133	86	92	96	0	1	0	0	1	0	0	Not APP	Not APP	1	1	1	64	10.9	1	64	3	0	1	0	83.4	4	0	0	0	0	0	0
2088	2	66	14-12-11			14-12-12	2	0	0	158	81	72	72	1	1	0	1	0	0	0	Not APP	Not APP	1	1	0	86.6	10.5	1	61	3	0	1	0	60.38	4	0	0	0	0	0	0
1983	2	68	15-11-21			15-11-21	1	0	0	154	86	86	11	1	1	0	0	0	0	0	0	1	1	1	1	65	227.4	1	64	3	0	1	0	83.56	4	0	0	0	0	0	0
1778	2	75	14-12-17			14-12-17	1	0	0	151	54	69	15	1	0	0	0	0	0	0	0	1	1	1	0	66	224.2	1	63	3	0	1	0	80.49	4	0	0	0	0	0	0
1295	2	79	16-01-23			16-01-26	1	0	0	141	75	68	1	0	0	0	1	0	0	0	0	0	2	1	1	53	189.5	1	59	3	0	1	0	102.59	4	0	0	0	0	0	0
2031	2	68	16-02-05			16-02-05	1	0	0	122	76	64	4	1	0	0	0	0	0	0	0	1	1	1	0	69.2	183	1	40	3	0	1	0	77.74	4	0	0	0	0	0	0
1881	2	73	15-04-27			15-04-27	1	0	0	123	78	71	36	1	0	0	0	0	0	0	1	0	1	1	0	90	167.2	1	56	3	0	1	0	56.58	4	0	0	0	0	0	0
1886	2	65	15-05-03			15-05-03	1	0	0	150	90	85	12	1	0	0	0	0	0	0	0	1	1	1	1	68.3	167.2	1	58	3	0	1	0	79.65	4	0	0	0	0	0	0
2017	2	76	16-01-11			16-01-11	1	0	0	130	60	81	10	1	1	0	0	0	0	0	0	1	1	1	1	59.6	102.9	1	42	3	0	1	0	90.3	4	0	0	0	0	0	0
1414	2	83	16-03-05			16-03-05	1	0	0	146	76	77	10	1	0	0	0	1	0	0	0	1	1	1	1	91	101.8	1	Data missing	3	0	1	0	54.43	4	0	0	0	0	0	0
2006	2	72	15-12-17			15-12-17	1	0	0	158	91	88	15	1	1	0	0	0	0	0	0	1	1	1	1	84	96.7	1	53	3	0	1	0	61.44	4	0	0	0	0	0	0
1792	2	66	15-01-01			15-01-01	1	0	0	120	79	83	69	1	1	0	0	0	0	0	0	0	1	1	1	55	91.7	1	60	3	0	1	0	101.95	4	0	0	0	0	0	0
1334	2	81	16-02-13			16-02-17	1	0	0	128	65	80	24	1	0	0	0	0	0	0	0	0	2	1	1	79.3	64.4	1	37	3	0	1	0	64.11	4	0	0	0	0	0	0
1829	2	78	15-03-04			15-03-05	1	0	0	156	68	70	10	1	0	0	0	1	0	0	0	1	1	1	1	85	63.9	1	58	3	0	1	0	59.63	4	0	0	0	0	0	0
1609	2	70	14-05-07			14-05-07	1	0	0	160	75	82	5	1	0	0	0	0	0	0	0	1	1	1	1	73	62.3	1	43	3	0	1	0	72.66	4	0	0	0	0	0	0
354	2	73	14-11-13			14-11-14	1	0	0	171	84	70	144	1	0	0	0	0	0	0	0	0	1	1	0	90	53	1	64	3	0	1	0	56.58	4	0	0	0	0	0	0
1017	2	70	15-10-08			15-10-12	1	0	0	153	80	69	144	0	0	0	0	0	0	0	1	0	1	1	0	46.6	50	1	59	3	0	1	0	121.97	4	0	0	0	0	0	0
1645	2	66	14-06-24			14-06-25	1	0	0	147	78	67	72	0	0	0	0	0	0	0	0	0	1	1	1	53	46.5	1	62	3	0	1	0	106.4	4	0	0	0	0	0	0
1708	2	80	14-08-31			14-08-31	1	0	0	120	80	56	12	1	0	0	0	0	0	0	0	1	1	1	1	48	44.2	1	53	3	0	1	0	114.72	4	0	0	0	0	0	0
1207	2	83	15-12-21			15-12-25	1	0	0	132	69	76	240	0	0	0	0	1	0	0	0	0	1	1	0	68	42.7	1	63	3	0	1	0	76.18	4	0	0	0	0	0	0
1922	2	81	15-06-22			15-06-23	1	0	0	140	85	70	48	1	1	0	0	0	0	0	0	0	2	1	0	107	40.3	1	44.5	3	0	1	0	45.37	4	0	0	0	0	0	0
368	2	72	14-11-23			14-11-25	1	0	0	153	80	75	144	1	0	0	0	0	0	0	0	0	1	1	1	56	31.9	1	69	3	0	1	0	98.1	4	0	0	0	0	0	0
1608	2	72	14-05-04			14-05-07	1	0	0	170	110	89	4	0	1	0	0	0	0	0	0	1	1	1	1	64	28.5	1	58	3	0	1	0	84.09	4	0	0	0	0	0	0
122	2	72	14-07-01			14-07-02	1	0	0	127	87	80	96	0	0	0	0	0	0	0	1	0	1	1	0	68	27.4	1	36	3	0	1	0	78.41	4	0	0	0	0	0	0
1747	2	75	14-10-15			14-10-16	1	0	0	140	80	71	20	0	0	0	0	0	0	0	0	0	2	1	0	77	27	1	61	3	0	1	0	67.37	4	0	0	0	0	0	0
1116	2	67	15-11-16			15-11-20	1	0	0	130	81	60	72	1	1	0	0	0	0	0	0	0	1	1	1	62	26.4	1	62	3	0	1	0	88.51	4	0	0	0	0	0	0
1458	2	72	16-03-17			16-03-19	1	0	0	144	79	72	96	1	0	0	0	0	0	0	0	0	1	1	0	61	24.1	1	60	3	0	1	0	88.88	4	0	0	0	0	0	0
1974	2	74	15-11-09			15-11-09	1	0	0	127	57	60	11	1	1	0	0	0	0	0	0	1	1	1	0	81	22.9	1	Data missing	3	0	1	0	63.72	4	0	0	0	0	0	0
283	2	82	14-09-24			14-09-25	1	0	0	120	70	75	120	0	1	0	0	0	0	0	0	0	1	1	1	64.1	18.6	1	62	3	0	1	0	81.75	4	0	0	0	0	0	0
2000	2	73	15-12-10			15-12-10	1	0	0	159	84	75	6	1	0	0	0	0	0	0	0	1	1	1	0	89.4	18	1	70	3	0	1	0	57.02	4	0	0	0	0	0	0
1625	2	65	14-05-31			14-05-31	1	0	0	127	80	68	14	1	0	0	0	0	0	0	0	1	1	1	0	75	16.8	1	65	3	0	1	0	71.5	4	0	0	0	0	0	0
1140	2	77	15-11-25			15-12-02	1	0	0	126	65	100	240	1	1	0	0	0	0	0	0	0	1	1	1	107	15	1	Data missing	3	0	1	0	45.84	4	0	0	0	0	0	0
1959	2	74	15-10-05			15-10-05	1	0	0	131	75	75	15	1	0	0	0	0	0	0	0	1	1	1	1	59	14.6	1	51	3	0	1	0	91.86	4	0	0	0	0	0	0
1725	2	71	14-09-19			14-09-19	1	0	0	175	103	82	17	1	0	0	0	0	0	0	0	1	1	1	1	45	14.2	1	60	3	0	1	0	126.62	4	0	0	0	0	0	0
901	2	82	15-08-17			15-08-19	1	0	0	126	66	96	96	1	1	0	0	0	0	0	0	0	1	1	1	53	12.4	1	38	3	0	1	0	101.81	4	0	0	0	0	0	0
1275	2	77	16-01-18			16-01-19	1	0	0	121	74	82	168	1	1	0	0	0	0	0	1	0	1	1	1	105	12.2	1	48	3	0	1	0	46.85	4	0	0	0	0	0	0
231	2	67	14-08-31			14-09-02	1	0	0	144	78	82	144	1	1	0	0	0	0	0	0	0	1	1	1	59	11.3	1	36	3	0	1	0	93.73	4	0	0	0	0	0	0
1612	2	70	14-05-13			14-05-13	1	0	0	122	85	59	5	1	0	0	0	0	0	0	0	1	1	1	0	71	9.8	1	64	3	0	1	0	75.03	4	0	0	0	0	0	0
638	2	65	15-04-06			15-04-08	1	0	0	155	88	74	120	1	1	0	0	0	0	0	0	0	1	1	1	32	7.3	1	Data missing	3	0	1	0	191.05	4	0	0	0	0	0	0
582	2	65	15-03-10			15-03-10	2	0	0	148	92	88	12	1	0	0	0	0	0	0	Not APP	Not APP	1	1	1	50	153.8	0	60	3	0	1	0	114.15	4	0	0	0	0	0	0
2079	2	78	14-12-31			14-12-31	2	0	0	146	67	69	10	1	0	0	1	0	0	0	Not APP	Not APP	1	1	0	70	56.1	0	57	3	0	1	0	74.61	4	0	0	0	0	0	0
1554	2	83	16-04-13			16-04-13	2	0	0	144	78	97	24	0	1	0	0	0	0	0	Not APP	Not APP	1	1	0	65.1	54.83	0	37.5	3	0	1	0	80.11	4	0	0	0	0	0	0
1354	2	83	16-02-16			16-02-19	2	0	0	142	67	74	36	1	0	0	0	1	0	0	Not APP	Not APP	1	1	1	94	31.75	0	49	3	0	1	0	52.43	4	0	0	0	0	0	0
758	2	66	15-06-06			15-06-08	2	0	0	128	68	63	36	0	1	0	0	0	0	0	Not APP	Not APP	1	1	1	46	28.7	0	66	3	0	1	0	125.29	4	0	0	0	0	0	0
433	2	83	15-01-05				2	0	0	161	78	78	12	1	1	0	0	0	0	0	Not APP	Not APP	2	1	0	70	21.2	0	64	3	0	1	0	73.67	4	0	0	0	0	0	0
1392	2	70	16-02-27			16-03-04	2	0	0	136	78	80	48	1	0	0	0	1	0	0	Not APP	Not APP	1	1	0	124.1	14.9	0	48	3	0	1	0	39.39	4	0	0	0	0	0	0
1149	2	74	15-11-29				2	0	0	142	88	62	168	1	0	0	0	0	0	0	Not APP	Not APP	2	1	0	74	13.4	0	Data missing	3	0	1	0	70.73	4	0	0	0	0	0	0
845	2	75	15-07-22			15-07-27	2	0	0	139	69	100	144	1	1	0	0	0	0	0	Not APP	Not APP	1	1	0	96.7	13	0	Data missing	3	0	1	0	51.8	4	0	0	0	0	0	0
1833	2	76	15-03-07			15-03-09	1	0	0	136	100	82	10	1	0	0	0	0	0	0	0	0	2	1	1	90	108.4	0	62	3	0	1	0	56.12	4	0	0	0	0	0	0
1499	2	69	16-03-29			16-03-31	1	0	0	128	67	78	144	1	0	0	0	0	0	0	0	0	1	1	0	47	51.5	0	38	3	0	1	0	121.13	4	0	0	0	0	0	0
579	2	67	15-03-09			15-03-10	1	0	0	122	68	72	144	1	0	0	0	1	0	0	0	0	1	1	1	63	20.6	0	61	3	0	1	0	86.89	4	0	0	0	0	0	0
1456	2	65	16-03-17			16-03-18	1	0	0	152	88	90	240	1	0	0	0	0	0	0	0	0	1	1	0	76	20.4	0	63	3	0	1	0	70.41	4	0	0	0	0	0	0
697	2	76	15-05-11				1	0	0	146	85	68	168	1	0	0	0	0	0	0	0	0	2	1	0	65	19.9	0	57	3	0	1	0	81.7	4	0	0	0	0	0	0
1240	1	66	16-01-04			16-01-05	2	0	0	146	82	45	48	1	0	0	0	0	0	0	Not APP	Not APP	1	0	0	95	35.2	1	66	3	0	1	0	73.12	4	0	0	0	0	0	0
57	1	65	14-06-01			14-06-04	2	0	0	124	77	74	120	1	0	0	0	0	0	0	Not APP	Not APP	2	0	0	82.7	24.2	1	Data missing	3	0	1	0	86.08	4	0	0	0	0	0	0
2200	1	74	14-07-20			14-07-21	2	0	0	144	69	77	24	1	0	0	1	1	0	0	Not APP	Not APP	1	0	0	110	20.9	1	23	3	0	1	0	60.33	4	0	0	0	0	0	0
1501	1	65	16-03-30			16-03-30	2	0	0	175	95	88	480	1	0	0	0	0	0	0	Not APP	Not APP	1	0	0	84	20	1	62	3	0	1	0	84.54	4	0	0	0	0	0	0
1529	1	80	16-04-07			16-04-11	2	0	0	124	75	64	168	0	0	0	0	0	0	0	Not APP	Not APP	1	0	0	106	18.3	1	52	3	0	1	0	61.97	4	0	0	0	0	0	0
1219	1	86	15-12-26			15-12-28	2	0	0	147	71	88	168	1	0	0	0	0	1	0	Not APP	Not APP	2	0	0	139.95	13.27	1	67	3	0	1	0	44.32	4	0	0	0	0	0	0
686	1	80	15-05-07			15-05-09	2	0	0	160	69	70	264	1	1	0	0	0	0	0	Not APP	Not APP	2	0	0	123	13	1	Data missing	3	0	1	0	52.2	4	0	0	0	0	0	0
2175	1	65	14-05-13			14-05-14	2	0	0	120	80	68	168	0	0	0	0	0	0	0	Not APP	Not APP	1	0	0	85.9	10.5	1	Data missing	3	0	1	0	82.39	4	0	0	0	0	0	0
1403	1	79	16-03-02			16-03-03	2	0	0	134	61	48	336	0	0	0	0	1	0	0	Not APP	Not APP	1	0	0	121	2.3	1	62	3	0	1	0	53.33	4	0	0	0	0	0	0
256	1	67	14-09-15			14-09-17	1	0	0	152	79	96	192	1	1	0	0	0	0	0	0	0	1	0	0	89.3	50.2	1	56	3	0	1	0	78.3	4	0	0	0	0	0	0
1717	1	76	14-09-12			14-09-12	1	0	0	145	77	81	1	0	1	0	0	0	0	0	0	1	1	0	0	56	47.9	1	60	3	0	1	0	130.77	4	0	0	0	0	0	0
615	1	70	15-03-27			15-04-02	1	0	0	135	80	69	120	0	0	0	0	0	0	0	0	0	1	0	0	80	31.7	1	47	3	0	1	0	88.1	4	0	0	0	0	0	0
1226	1	67	15-12-29			15-12-31	1	0	0	146	89	76	480	0	0	0	1	1	0	0	0	0	1	0	0	132	26.5	1	Data missing	3	0	1	0	49.88	4	0	0	0	0	0	0
1831	1	65	15-03-05			15-03-09	1	0	0	124	70	60	6	0	0	0	1	0	0	0	0	0	1	0	0	60	26	1	69	3	0	1	0	124.66	4	0	0	0	0	0	0
112	1	69	2014-06-26			14-06-27	1	0	0	135	70	74	192	1	0	0	0	0	0	0	0	0	1	0	0	100.41	20.6	1	53	3	0	1	0	67.98	4	0	0	0	0	0	0
1951	1	73	15-09-25			15-09-25	1	0	0	159	87	73	4	1	0	0	0	0	0	0	0	1	1	0	0	95	17.3	1	55	3	0	1	0	71.64	4	0	0	0	0	0	0
1390	1	72	16-02-26			16-03-03	1	0	0	140	90	61	240	0	0	0	0	1	0	0	0	0	1	0	0	86	15.3	1	39	3	0	1	0	80.59	4	0	0	0	0	0	0
1257	1	65	16-01-07			16-01-08	1	0	0	144	82	68	264	1	0	0	0	0	0	0	1	0	1	0	0	87	15.2	1	65	3	0	1	0	81.19	4	0	0	0	0	0	0
334	1	66	14-10-28			14-10-29	1	0	0	134	79	80	168	0	1	0	0	0	0	0	0	0	1	0	0	82.8	14.1	1	Data missing	3	0	1	0	85.69	4	0	0	0	0	0	0
89	1	71	14-06-16			14-06-18	1	0	0	130	78	82	336	0	0	0	0	0	0	0	0	0	1	0	0	73	12.6	1	40	3	0	1	0	97.64	4	0	0	0	0	0	0
627	1	73	15-04-01			15-04-02	1	0	0	127	64	80	240	1	0	0	0	0	0	0	0	0	1	0	0	150	12.6	1	Data missing	3	0	1	0	42.29	4	0	0	0	0	0	0
1095	1	82	15-11-08			15-11-11	1	0	0	152	85	81	312	0	0	0	0	0	0	0	0	0	1	0	0	102	12.6	1	Data missing	3	0	1	0	64.46	4	0	0	0	0	0	0
128	1	65	14-07-03			14-07-07	1	0	0	130	70	80	336	0	0	0	0	0	0	0	0	0	1	0	0	121	12.5	1	38	3	0	1	0	55.48	4	0	0	0	0	0	0
1210	1	79	15-12-22			15-12-24	1	0	0	133	81	88	408	0	0	0	0	0	0	0	0	0	1	0	0	121	12.5	1	Data missing	3	0	1	0	53.33	4	0	0	0	0	0	0
417	1	73	14-12-26			14-12-29	1	0	0	144	58	66	192	0	0	0	0	0	0	0	0	0	1	0	0	78.3	11.7	1	46	3	0	1	0	89.55	4	0	0	0	0	0	0
37	1	66	14-05-25			14-05-26	1	0	0	126	65	68	192	0	0	0	0	0	0	0	0	0	1	0	0	73	10.3	1	69	3	0	1	0	99.1	4	0	0	0	0	0	0
1081	1	69	15-10-29			15-10-30	1	0	0	125	78	71	288	1	0	0	0	0	0	0	0	0	1	0	0	173	10.2	1	64	3	0	1	0	36.29	4	0	0	0	0	0	0
121	1	70	14-07-01			14-07-02	1	0	0	172	105	90	48	1	0	0	0	0	0	0	1	0	2	0	0	130	9.3	1	63	3	0	1	0	50.31	4	0	0	0	0	0	0
944	1	69	15-08-31			15-08-31	1	0	0	138	85	60	376	1	0	0	0	0	0	1	0	0	1	0	0	118.3	9.2	1	42	3	0	1	0	56.26	4	0	0	0	0	0	0
1548	1	75	16-04-11			16-04-15	1	0	0	140	82	72	336	0	0	0	0	0	0	0	1	0	1	0	0	87.2	9.2	1	56	3	0	1	0	78.65	4	0	0	0	0	0	0
1256	1	74	16-01-07			16-01-11	1	0	0	120	74	76	480	1	0	0	0	0	0	0	1	0	1	0	0	74.9	8.9	1	53	3	0	1	0	94	4	0	0	0	0	0	0
161	1	70	14-07-23			14-07-24	1	0	0	126	55	72	264	0	0	0	0	0	0	0	1	0	1	0	0	73.8	8.9	1	62	3	0	1	0	96.7	4	0	0	0	0	0	0
1105	1	70	15-11-11			15-11-18	1	0	0	123	81	60	336	0	0	0	0	0	0	0	0	0	2	0	0	90	8.8	1	Data missing	3	0	1	0	76.91	4	0	0	0	0	0	0
154	1	70	14-07-21			14-07-23	1	0	0	120	65	70	336	1	0	0	0	0	0	0	0	0	1	0	0	72	8.8	1	66	3	0	1	0	99.5	4	0	0	0	0	0	0
150	1	79	14-07-18			14-07-23	1	0	0	139	88	65	360	1	1	0	0	0	0	0	0	0	1	0	0	87.75	8.1	1	55	3	0	1	0	77.27	4	0	0	0	0	0	0
28	1	74	14-05-15			14-05-26	1	0	0	125	77	80	42	0	0	0	0	0	0	0	0	0	1	0	0	94	5.5	1	70	3	0	1	0	72.32	4	0	0	0	0	0	0
219	1	78	14-08-23			14-08-23	2	0	0	180	72	80	9	1	0	0	0	0	0	0	Not APP	Not APP	2	0	0	71	66.3	0	Data missing	3	0	1	0	98.92	4	0	0	0	0	0	0
310	1	78	14-10-14			14-10-15	2	0	0	143	76	80	72	1	0	0	0	0	0	0	Not APP	Not APP	1	0	0	73	36.2	0	69	3	0	1	0	95.8	4	0	0	0	0	0	0
1006	1	77	15-09-28			15-10-13	2	0	0	172	80	93	480	1	0	0	0	0	0	0	Not APP	Not APP	2	0	0	103	16.3	0	Data missing	3	0	1	0	64.56	4	0	0	0	0	0	0
1495	1	66	16-03-28			16-04-11	2	0	0	141	76	60	144	0	0	0	0	1	0	0	Not APP	Not APP	1	0	0	112.5	15.5	0	59	3	0	1	0	60.16	4	0	0	0	0	0	0
1023	1	74	15-10-08			15-10-09	2	0	0	129	84	72	240	0	1	0	0	0	0	0	Not APP	Not APP	1	0	0	99	14.3	0	58	3	0	1	0	68.12	4	0	0	0	0	0	0
1174	1	67	15-12-10			15-12-11	2	0	0	125	70	70	480	1	1	0	0	0	0	0	Not APP	Not APP	1	0	0	91	13.8	0	Data missing	3	0	1	0	76.61	4	0	0	0	0	0	0
910	1	84	15-08-19				2	0	0	122	85	95	12	1	0	0	0	0	0	0	Not APP	Not APP	2	0	0	143	11.4	0	Data missing	3	0	1	0	43.43	4	0	0	0	0	0	0
1005	1	81	15-09-27			15-09-28	2	0	0	140	70	78	168	0	0	0	0	0	0	0	Not APP	Not APP	1	0	0	181	11.4	0	70	3	0	1	0	33.34	4	0	0	0	0	0	0
2180	1	69	14-05-06			14-05-07	2	0	0	120	80	68	24	0	0	0	0	0	0	0	Not APP	Not APP	1	0	0	82	10	0	Data missing	3	0	1	0	85.88	4	0	0	0	0	0	0
1033	1	67	15-10-10			15-10-13	2	0	0	147	69	88	240	1	0	0	0	0	0	0	Not APP	Not APP	1	0	0	82	9.5	0	67	3	0	1	0	86.39	4	0	0	0	0	0	0
922	1	66	15-08-24			15-08-26	2	0	0	125	68	60	528	1	0	0	0	0	0	0	Not APP	Not APP	1	0	0	86.7	7.2	0	60	3	0	1	0	81.26	4	0	0	0	0	0	0
2173	1	66	14-05-15			14-05-16	2	0	0	120	80	68	168	0	0	0	0	0	0	0	Not APP	Not APP	1	0	0	93	4	0	68	3	0	1	0	74.94	4	0	0	0	0	0	0
1795	1	75	15-01-03			15-01-03	1	0	0	125	82	80	8	1	0	0	0	0	0	0	0	0	2	0	0	128.9	22.2	0	61	3	0	1	0	50.1	4	0	0	0	0	0	0
447	1	75	15-01-12			15-01-14	1	0	0	149	75	70	72	0	0	0	0	0	0	0	0	0	1	0	0	105.6	21.5	0	69	3	0	1	0	63.06	4	0	0	0	0	0	0
1265	1	69	16-01-12			16-01-14	1	0	0	135	70	86	240	0	1	0	0	0	0	0	0	0	1	0	0	77	10.8	0	60	3	0	1	0	92.35	4	0	0	0	0	0	0
829	1	81	15-07-12			15-07-14	1	0	0	130	80	65	240	1	0	0	0	0	0	0	0	0	1	0	0	169.9	10.4	0	Data missing	3	0	1	0	35.86	4	0	0	0	0	0	0
560	1	73	15-03-01			15-03-02	1	0	0	137	79	80	4	1	0	0	0	0	0	0	0	0	2	0	0	123	8.5	0	64	3	0	1	0	53.18	4	0	0	0	0	0	0
411	1	65	14-12-22			14-12-24	1	0	0	129	63	56	336	0	1	0	0	0	0	0	0	0	1	0	0	62	8.1	0	65	3	0	1	0	120.03	4	0	0	0	0	0	0
1602	1	71	16-04-29			16-05-04	1	0	0	148	92	80	480	0	0	0	0	0	0	0	0	0	1	0	0	71	7.1	0	68	3	0	1	0	100.82	4	0	0	0	0	0	0
565	2	70	15-03-02			15-03-13	2	0	0	144	63	74	24	0	0	0	0	0	0	0	Not APP	Not APP	1	0	0	77	61.6	1	58	3	0	1	0	68.32	4	0	0	0	0	0	0
388	2	66	14-12-08			14-12-10	2	0	0	152	88	82	336	1	0	0	0	0	0	0	Not APP	Not APP	1	0	0	72.1	18.7	1	64	3	0	1	0	74.59	4	0	0	0	0	0	0
2149	2	70	14-07-09			14-07-11	2	0	0	182	82	75	72	1	0	0	0	0	0	0	Not APP	Not APP	1	0	0	106	18.6	1	70	3	0	1	0	47.25	4	0	0	0	0	0	0
386	2	67	14-12-04			14-12-09	2	0	0	127	75	60	240	0	0	0	0	0	0	0	Not APP	Not APP	1	0	0	54	17.2	1	51	3	0	1	0	103.81	4	0	0	0	0	0	0
1057	2	76	15-10-20			15-10-22	2	0	0	159	80	72	168	1	0	0	0	0	0	0	Not APP	Not APP	2	0	0	50	15.6	1	52	3	0	1	0	110.59	4	0	0	0	0	0	0
2186	2	75	14-12-17			14-12-18	2	0	0	200	80	78	1	1	1	0	0	0	0	0	Not APP	Not APP	1	0	0	81	14.4	1	60	3	0	1	0	63.55	4	0	0	0	0	0	0
2106	2	77	14-10-21			14-11-03	2	0	0	122	74	78	168	1	0	0	1	0	0	0	Not APP	Not APP	1	0	0	85	13.4	1	49	3	0	1	0	59.79	4	0	0	0	0	0	0
2167	2	69	14-05-25			14-05-26	2	0	0	124	57	65	168	1	0	0	1	0	0	0	Not APP	Not APP	1	0	0	49.51	11.7	1	Data missing	3	0	1	0	114.07	4	0	0	0	0	0	0
876	2	65	15-08-04			15-08-05	2	0	0	150	85	85	240	1	0	0	0	0	0	0	Not APP	Not APP	1	0	0	91	6.8	1	66	3	0	1	0	57.2	4	0	0	0	0	0	0
1271	2	71	16-01-15			16-01-18	2	0	0	168	74	67	168	1	0	0	0	0	0	0	Not APP	Not APP	1	0	0	80	4.7	1	64	3	0	1	0	65.19	4	0	0	0	0	0	0
253	2	67	14-09-13			14-09-17	1	0	0	151	95	88	24	1	0	0	0	0	0	0	0	0	1	0	0	77	31.4	1	Data missing	3	0	1	0	68.93	4	0	0	0	0	0	0
1661	2	85	14-07-10			14-07-10	1	0	0	129	71	53	21	1	0	0	0	1	0	0	0	1	1	0	0	83	23.1	1	69	3	0	1	0	60.23	4	0	0	0	0	0	0
107	2	71	14-06-24			14-06-27	1	0	0	125	75	75	240	1	1	0	0	0	0	0	1	0	1	0	0	62.1	17.8	1	60	3	0	1	0	87.32	4	0	0	0	0	0	0
259	2	77	14-09-16			14-09-17	1	0	0	151	79	72	360	1	0	0	0	0	0	0	0	0	1	0	0	81	14.7	1	49	3	0	1	0	63.21	4	0	0	0	0	0	0
187	2	68	14-08-05			14-08-06	1	0	0	124	64	68	168	1	0	0	0	0	0	0	0	0	1	0	0	92	12.1	1	50	3	0	1	0	55.96	4	0	0	0	0	0	0
137	2	75	14-07-08			14-07-10	1	0	0	130	78	72	480	1	0	0	0	1	0	0	0	0	2	0	0	72.9	10.2	1	58	3	0	1	0	71.76	4	0	0	0	0	0	0
1530	2	74	16-04-07			16-04-09	1	0	0	145	77	90	168	1	1	0	0	0	0	0	0	0	1	0	0	91	9.9	1	Data missing	3	0	1	0	55.71	4	0	0	0	0	0	0
60	2	67	14-06-03			14-06-06	1	0	0	128	71	72	360	1	1	0	0	0	0	0	1	0	2	0	0	75	9.7	1	49	3	0	1	0	71.06	4	0	0	0	0	0	0
315	2	67	14-10-16			14-10-16	1	0	0	139	72	82	240	1	1	0	1	0	0	0	0	0	1	0	0	52.9	7.7	1	40	3	0	1	0	106.31	4	0	0	0	0	0	0
1425	2	67	16-03-08			16-03-23	2	0	0	170	81	70	216	1	1	0	0	1	0	0	Not APP	Not APP	1	0	0	41	27.2	0	62	3	0	1	0	142.65	4	0	0	0	0	0	0
1151	2	70	15-12-01			15-12-02	2	0	0	135	70	60	240	0	0	0	0	0	0	0	Not APP	Not APP	1	0	0	66	12.3	0	66	3	0	1	0	81.62	4	0	0	0	0	0	0
362	2	67	14-11-21				2	0	0	129	70	60	192	1	0	0	0	0	0	0	Not APP	Not APP	2	0	0	70.8	11.1	0	62	3	0	1	0	75.94	4	0	0	0	0	0	0
2176	2	68	14-05-12			14-05-14	2	0	0	163	106	68	72	1	1	0	0	0	0	0	Not APP	Not APP	1	0	0	73	7.5	0	57	3	0	1	0	73.09	4	0	0	0	0	0	0
585	2	70	15-03-12			15-03-13	1	0	0	170	70	95	480	1	0	0	0	0	0	0	1	0	1	0	0	70	13	0	49	3	0	1	0	76.26	4	0	0	0	0	0	0
1166	2	79	15-12-08			15-12-10	1	0	0	128	72	80	216	1	0	0	0	0	0	0	0	0	1	0	0	84.5	11.2	0	Data missing	3	0	1	0	59.88	4	0	0	0	0	0	0
370	2	66	14-11-24			14-11-25	1	0	0	172	73	68	336	1	1	0	0	0	0	0	0	0	1	0	0	68	7.9	0	Data missing	3	0	1	0	79.81	4	0	0	0	0	0	0
1136	2	74	15-11-22			15-11-23	1	0	0	133	73	72	240	1	1	0	0	0	0	0	0	0	1	0	0	78.8	6.6	0	58	3	0	1	0	65.78	4	0	0	0	0	0	0
74	1	67	14-06-05			14-06-07	2	0	0	134	82	70	240	1	0	0	0	0	0	0	Not APP	Not APP	1	Data Missing	Data Missing	81	13.1	1	Data missing	3	0	1	0	87.63	4	0	0	0	0	0	0
760	1	69	15-06-08			15-06-10	2	0	0	135	76	68	168	0	1	0	0	0	0	0	Not APP	Not APP	1	Data Missing	Data Missing	78	8.8	1	77	3	0	1	0	90.98	4	0	0	0	0	0	0
1825	1	67	15-02-22			15-02-25	1	0	0	130	72	82	26	0	0	0	0	0	0	0	0	0	1	Data Missing	Data Missing	99	117.7	1	46	3	0	1	0	69.51	4	0	0	0	0	0	0
1415	1	67	16-03-07			16-03-08	1	0	0	128	67	78	168	0	0	0	0	1	0	0	1	0	1	Data Missing	Data Missing	64	12.1	1	45	3	0	1	0	115	4	0	0	0	0	0	0
444	1	72	15-01-11			15-01-12	1	0	0	128	60	52	120	0	0	0	0	0	0	0	0	0	1	Data Missing	Data Missing	101	12	1	60	3	0	1	0	66.94	4	0	0	0	0	0	0
2171	1	72	14-05-19			14-05-20	2	0	0	148	93	76	360	0	0	0	1	0	0	0	Not APP	Not APP	1	Data Missing	Data Missing	74.3	9.5	0	62	3	0	1	0	95.4	4	0	0	0	0	0	0
1954	2	71	15-09-30			15-09-30	1	0	0	157	88	70	24	1	1	0	0	0	0	0	0	1	1	Data Missing	Data Missing	66	47.6	1	63	3	0	1	0	81.39	4	0	0	0	0	0	0
937	2	71	15-08-30			15-08-31	1	0	0	123	67	72	480	0	0	0	0	0	0	0	0	0	1	Data Missing	Data Missing	58.4	19.8	1	60	3	0	1	0	93.73	4	0	0	0	0	0	0
730	2	67	15-05-25				1	0	0	123	68	70	240	0	0	0	0	0	0	0	0	0	2	Data Missing	Data Missing	118	8.2	1	65	3	0	1	0	42.12	4	0	0	0	0	0	0
731	2	71	15-05-27				1	0	0	155	89	68	360	1	0	0	0	0	0	0	0	0	2	Data Missing	Data Missing	56	7.8	1	66	3	0	1	0	98.38	4	0	0	0	0	0	0
1698	2	79	14-08-19			14-08-19	1	0	0	140	82	83	18	1	0	0	0	0	0	0	0	1	1	Data Missing	Data Missing	52	15.2	0	64	3	0	1	0	104.87	4	0	0	0	0	0	0
1443	1	57	16-03-14			16-03-17	2	0	0	122	67	67	34	0	1	0	0	1	0	0	Not APP	Not APP	1	1	0	81.6	137.4	1	63	2	0	1	0	89.78	1	0	0	0	0	0	0
1198	1	64	15-12-19			15-12-23	2	0	0	125	72	70	72	1	1	0	0	0	0	0	Not APP	Not APP	1	1	1	79	122.2	1	Data missing	2	0	1	0	91.03	1	0	0	0	0	0	0
2161	1	50	14-06-02			14-06-02	2	0	0	155	105	75	2	1	0	0	0	0	0	0	Not APP	Not APP	1	1	1	90	89.2	1	64	2	0	1	0	82.34	1	0	0	0	0	0	0
1290	1	64	16-01-21			16-01-21	2	0	0	130	69	84	33	0	0	0	0	1	0	0	Not APP	Not APP	1	1	1	59	68.7	1	65	2	0	1	0	127.5	1	0	0	0	0	0	0
683	1	55	15-05-05			15-05-11	2	0	0	149	84	85	48	1	0	0	0	0	0	0	Not APP	Not APP	1	1	1	73.4	55.1	1	46	2	0	1	0	102.19	1	0	0	0	0	0	0
1430	1	51	16-03-09			16-03-09	2	0	0	151	92	62	24	1	1	0	0	1	0	0	Not APP	Not APP	1	1	1	80	49.5	1	65	2	0	1	0	93.95	1	0	0	0	0	0	0
2147	1	57	14-07-21			14-07-21	2	0	0	152	94	92	24	1	0	0	0	0	0	0	Not APP	Not APP	1	1	1	147	48	1	Data missing	2	0	1	0	45.52	1	0	0	0	0	0	0
1249	1	64	16-01-06			16-01-13	2	0	0	129	84	100	96	1	1	0	0	0	0	0	Not APP	Not APP	2	1	0	145	41.3	1	56	2	0	1	0	45.17	1	0	0	0	0	0	0
2142	1	57	14-08-06			14-08-07	2	0	0	133	74	68	48	1	1	0	1	0	0	0	Not APP	Not APP	1	1	1	61	39.5	1	60	2	0	1	0	125.6	1	0	0	0	0	0	0
1361	1	63	16-02-18			16-02-19	2	0	0	125	68	75	48	0	0	0	0	1	0	0	Not APP	Not APP	1	1	1	73.4	27.9	1	56	2	0	1	0	99.41	1	0	0	0	0	0	0
2127	1	54	14-08-30			14-09-01	2	0	0	135	96	89	48	1	0	0	0	0	0	0	Not APP	Not APP	1	1	1	84.8	26.1	1	54	2	0	1	0	86.83	1	0	0	0	0	0	0
492	1	59	15-02-01			15-02-02	2	0	0	149	75	84	72	1	0	0	0	0	0	0	Not APP	Not APP	1	1	1	108.7	23.9	1	62	2	0	1	0	64.04	1	0	0	0	0	0	0
998	1	61	15-09-23			15-09-24	2	0	0	140	88	68	72	1	1	0	0	0	0	0	Not APP	Not APP	1	1	1	70	23.7	1	Data missing	2	0	1	0	105.69	1	0	0	0	0	0	0
1328	1	56	16-02-04			16-02-04	2	0	0	122	79	72	144	1	0	0	0	1	0	0	Not APP	Not APP	1	1	1	85.2	20.6	1	59	2	0	1	0	85.73	1	0	0	0	0	0	0
551	1	57	15-02-26			15-02-27	2	0	0	144	101	82	72	1	0	0	0	0	0	0	Not APP	Not APP	1	1	1	99.6	20.5	1	44	2	0	1	0	71.33	1	0	0	0	0	0	0
58	1	53	14-06-02			14-06-04	2	0	0	131	75	80	144	0	0	0	0	0	0	0	Not APP	Not APP	1	1	1	95	20.1	1	61	2	0	1	0	76.45	1	0	0	0	0	0	0
2102	1	55	14-11-03			14-11-04	2	0	0	131	84	72	24	0	0	0	0	0	0	0	Not APP	Not APP	1	1	1	90	19.4	1	63	2	0	1	0	80.77	1	0	0	0	0	0	0
2201	1	60	14-07-02			14-07-03	2	0	0	129	75	78	96	1	0	0	0	0	0	0	Not APP	Not APP	1	1	1	76	17.6	1	58	2	0	1	0	96.45	1	0	0	0	0	0	0
1332	1	57	16-02-11			16-02-11	2	0	0	144	83	52	48	1	0	0	0	1	0	0	Not APP	Not APP	1	1	1	90.4	17.1	1	Data missing	2	0	1	0	79.77	1	0	0	0	0	0	0
1051	1	60	15-10-19				2	0	0	126	77	80	168	1	1	0	0	0	0	0	Not APP	Not APP	2	1	1	91	17	1	47	2	0	1	0	78.35	1	0	0	0	0	0	0
2177	1	54	14-05-08			14-05-08	2	0	0	144	84	85	10	1	0	0	0	0	0	0	Not APP	Not APP	1	1	1	74	16.8	1	62	2	0	1	0	101.61	1	0	0	0	0	0	0
45	1	58	14-05-27			14-05-29	2	0	0	122	80	68	120	1	0	0	0	0	0	0	Not APP	Not APP	2	1	0	55	16.4	1	Data missing	2	0	1	0	141.05	1	0	0	0	0	0	0
549	1	58	15-02-26			15-02-27	2	0	0	122	74	60	24	1	0	0	0	0	0	0	Not APP	Not APP	1	1	0	91.4	16.4	1	63	2	0	1	0	78.49	1	0	0	0	0	0	0
2159	1	64	14-06-04			14-06-04	2	0	0	170	80	78	240	1	0	0	1	0	0	0	Not APP	Not APP	1	1	1	84.8	16.3	1	56	2	0	1	0	83.89	1	0	0	0	0	0	0
648	1	62	15-04-09			15-04-17	2	0	0	151	84	70	264	0	0	0	0	0	0	0	Not APP	Not APP	1	1	0	79.2	16.3	1	76	2	0	1	0	91.36	1	0	0	0	0	0	0
435	1	54	15-01-06			15-01-08	2	0	0	159	101	78	96	1	0	0	0	0	0	1	Not APP	Not APP	1	1	1	76	16.1	1	64	2	0	1	0	98.53	1	0	0	0	0	0	0
2119	1	50	14-09-22			14-09-24	2	0	0	129	62	96	48	0	0	0	0	0	0	0	Not APP	Not APP	1	1	0	80	15.1	1	64	2	0	1	0	94.33	1	0	0	0	0	0	0
2083	1	58	14-12-23			14-12-25	2	0	0	128	76	88	336	1	0	0	1	1	0	0	Not APP	Not APP	1	1	1	123	12.7	1	44	2	0	1	0	55.72	1	0	0	0	0	0	0
2197	1	57	14-08-29			14-08-29	2	0	0	180	100	68	12	1	0	0	0	0	0	0	Not APP	Not APP	1	1	0	108	12.7	1	Data missing	2	0	1	0	64.97	1	0	0	0	0	0	0
506	1	62	15-02-06			15-02-07	2	0	0	135	81	64	384	1	0	0	0	0	0	0	Not APP	Not APP	1	1	0	139	12.6	1	47	2	0	1	0	47.73	1	0	0	0	0	0	0
2183	1	57	14-08-19			14-08-19	2	0	0	125	79	56	72	0	0	0	0	0	0	0	Not APP	Not APP	1	1	1	78.5	12.5	1	Data missing	2	0	1	0	93.89	1	0	0	0	0	0	0
2198	1	51	14-08-26			14-08-27	2	0	0	130	80	80	336	1	1	0	0	1	0	0	Not APP	Not APP	1	1	1	85	12.1	1	58	2	0	1	0	87.61	1	0	0	0	0	0	0
439	1	58	15-01-07			15-01-08	2	0	0	129	75	60	96	1	0	0	0	0	0	0	Not APP	Not APP	1	1	1	83.8	11.8	1	65	2	0	1	0	86.76	1	0	0	0	0	0	0
923	1	60	15-08-25			15-08-26	2	0	0	130	86	90	72	0	0	0	1	0	0	0	Not APP	Not APP	1	1	1	67.1	11.6	1	49	2	0	1	0	111.36	1	0	0	0	0	0	0
2096	1	62	14-11-20			14-11-24	2	0	0	145	88	100	288	1	1	0	1	0	0	0	Not APP	Not APP	1	1	0	132	11.1	1	49	2	0	1	0	50.67	1	0	0	0	0	0	0
1211	1	50	15-12-23			15-12-24	2	0	0	128	76	60	168	1	1	0	0	0	0	0	Not APP	Not APP	1	1	0	93.67	10.7	1	Data missing	2	0	1	0	78.63	1	0	0	0	0	0	0
1061	1	63	15-10-22			15-10-28	2	0	0	150	90	90	72	1	0	0	0	0	0	0	Not APP	Not APP	1	1	0	122.6	10.6	1	Data missing	2	0	1	0	55	1	0	0	0	0	0	0
695	1	56	15-05-10			15-05-12	2	0	0	120	69	82	240	1	0	0	0	0	0	0	Not APP	Not APP	1	1	0	77.4	10.5	1	Data missing	2	0	1	0	95.77	1	0	0	0	0	0	0
1009	1	51	15-09-28			15-09-29	2	0	0	157	80	62	168	1	0	0	0	0	0	0	Not APP	Not APP	2	1	0	123.1	10	1	59	2	0	1	0	57.14	1	0	0	0	0	0	0
268	1	60	14-09-18			14-09-20	2	0	0	159	69	52	120	1	0	0	0	1	0	0	Not APP	Not APP	1	1	0	65.7	10	1	61	2	0	1	0	114.1	1	0	0	0	0	0	0
602	1	52	15-03-21			15-03-26	2	0	0	122	70	85	240	1	1	0	0	0	0	0	Not APP	Not APP	1	1	0	106	9.8	1	42	2	0	1	0	67.63	1	0	0	0	0	0	0
2195	1	60	14-09-09			14-09-11	2	0	0	181	92	48	168	1	1	0	1	0	0	0	Not APP	Not APP	1	1	0	81	9.8	1	78	2	0	1	0	89.61	1	0	0	0	0	0	0
2129	1	56	14-08-29			14-09-02	2	0	0	121	79	76	72	1	0	0	1	0	0	0	Not APP	Not APP	1	1	1	82	9.1	1	63	2	0	1	0	89.6	1	0	0	0	0	0	0
1584	1	60	16-04-23			16-04-25	2	0	0	137	86	96	48	1	0	0	0	0	0	0	Not APP	Not APP	2	1	1	90	8.6	1	63	2	0	1	0	79.35	1	0	0	0	0	0	0
2141	1	59	14-08-07			14-08-10	2	0	0	125	74	56	168	1	1	0	1	0	0	0	Not APP	Not APP	1	1	0	50	8.3	1	Data missing	2	0	1	0	156.9	1	0	0	0	0	0	0
1154	1	52	15-12-02			15-12-03	2	0	0	136	87	80	216	1	1	0	0	0	0	0	Not APP	Not APP	2	1	0	114.8	8.2	1	35	2	0	1	0	61.69	1	0	0	0	0	0	0
483	1	59	15-01-27			15-01-29	2	0	0	133	70	85	216	1	0	0	0	0	0	0	Not APP	Not APP	2	1	0	98.3	7.5	1	53	2	0	1	0	71.92	1	0	0	0	0	0	0
327	1	61	14-10-27			14-12-04	2	0	0	140	78	60	240	1	0	0	0	0	1	0	Not APP	Not APP	2	1	0	184	6.6	1	50	2	0	1	0	34.65	1	0	0	0	0	0	0
2205	1	64	14-05-12			14-05-12	2	0	0	172	92	89	3	1	1	0	0	0	0	0	Not APP	Not APP	1	1	0	105	6.2	1	Data missing	2	0	1	0	65.56	1	0	0	0	0	0	0
1666	1	54	14-07-19			14-07-19	1	0	0	150	82	73	2	1	0	0	0	0	0	1	0	1	1	1	0	109	230.7	1	66	2	0	1	0	64.99	1	0	0	0	0	0	0
1644	1	52	14-06-23			14-06-24	1	0	0	150	92	67	7	1	1	0	0	0	0	0	0	1	1	1	0	86.9	212.9	1	56	2	0	1	0	85.06	1	0	0	0	0	0	0
1766	1	54	14-11-24			14-11-24	1	0	0	123	60	87	1	0	1	0	0	0	0	0	0	1	1	1	0	87	208.1	1	44	2	0	1	0	84.3	1	0	0	0	0	0	0
1780	1	63	14-12-19			14-12-19	1	0	0	123	75	63	20	0	0	0	0	1	0	0	0	1	1	1	0	80	206.8	1	49	2	0	1	0	90.01	1	0	0	0	0	0	0
1693	1	60	14-08-09			14-08-09	1	0	0	120	70	50	7	0	0	0	0	0	0	0	0	1	1	1	1	58.5	202.4	1	60	2	0	1	0	130.45	1	0	0	0	0	0	0
1828	1	56	15-03-04			15-03-05	1	0	0	122	71	76	1	0	0	0	0	0	0	0	0	1	1	1	0	88	176.8	1	55	2	0	1	0	82.59	1	0	0	0	0	0	0
1869	1	63	15-04-14			15-04-14	1	0	0	145	78	65	12	1	1	0	0	0	0	0	0	1	1	1	1	68	175.2	1	68	2	0	1	0	108.58	1	0	0	0	0	0	0
705	1	59	15-05-16			15-05-20	1	0	0	144	88	86	48	0	0	0	0	0	0	0	0	0	1	1	0	67	154.2	1	44	2	0	1	0	111.93	1	0	0	0	0	0	0
1883	1	56	15-04-29			15-04-29	1	0	0	122	72	68	18	0	1	0	0	0	0	0	0	1	1	1	0	81.1	147.2	1	58	2	0	1	0	90.75	1	0	0	0	0	0	0
2036	1	60	16-02-17			16-02-17	1	0	0	124	80	95	6	1	0	0	0	0	0	0	0	1	1	1	0	80	135.9	1	55	2	0	1	0	90.91	1	0	0	0	0	0	0
1624	1	63	14-05-30			14-06-04	1	0	0	135	78	80	12	0	0	0	0	0	0	0	0	1	1	1	0	72	126.5	1	56	2	0	1	0	101.65	1	0	0	0	0	0	0
1906	1	64	15-05-19			15-05-19	1	0	0	125	70	75	14	1	0	0	0	0	0	0	0	1	1	1	1	72	126.1	1	60	2	0	1	0	101.32	1	0	0	0	0	0	0
1830	1	63	15-03-05			15-03-09	1	0	0	122	75	77	48	1	1	0	0	0	0	0	0	0	1	1	0	106	123.2	1	38	2	0	1	0	65.05	1	0	0	0	0	0	0
1577	1	63	16-04-21			16-04-23	1	0	0	122	69	84	48	0	0	0	0	0	0	0	0	0	1	1	1	70	117.3	1	52	2	0	1	0	105	1	0	0	0	0	0	0
1885	1	53	15-05-01			15-05-01	1	0	0	125	92	96	3	0	0	0	0	0	0	0	0	1	1	1	0	66	112	1	52.7	2	0	1	0	116.4	1	0	0	0	0	0	0
537	1	52	15-02-25			15-02-25	1	0	0	120	89	80	240	0	1	0	0	0	0	0	0	0	1	1	1	72	111.8	1	57	2	0	1	0	105.68	1	0	0	0	0	0	0
1740	1	62	14-10-03			14-10-08	1	0	0	125	70	78	48	1	0	0	0	0	0	0	0	0	1	1	0	82	111.5	1	39	2	0	1	0	87.77	1	0	0	0	0	0	0
897	1	63	15-08-16			15-08-20	1	0	0	149	97	78	14	1	0	0	0	0	0	0	0	0	1	1	1	73	101.8	1	61	2	0	1	0	100.04	1	0	0	0	0	0	0
799	1	64	15-06-24			15-06-25	1	0	0	120	78	78	24	1	0	0	0	0	0	0	1	0	1	1	1	93	100.4	1	59	2	0	1	0	75.41	1	0	0	0	0	0	0
1636	1	62	14-06-12			14-06-12	1	0	0	130	80	75	4	1	1	0	0	0	0	0	0	1	1	1	0	77	100.2	1	40	2	0	1	0	94.37	1	0	0	0	0	0	0
1939	1	60	15-07-25			15-07-25	1	0	0	127	77	70	10	1	0	0	0	0	0	0	0	1	1	1	1	67	98.1	1	40	2	0	1	0	111.55	1	0	0	0	0	0	0
1614	1	62	14-05-16			14-05-16	1	0	0	136	70	70	2	1	0	0	0	0	0	0	0	1	1	1	1	102	96.8	1	58	2	0	1	0	68.22	1	0	0	0	0	0	0
1473	1	57	16-03-22			16-03-23	1	0	0	122	88	82	24	1	0	0	1	0	0	0	0	0	2	1	1	63.5	96.7	1	57	2	0	1	0	119.92	1	0	0	0	0	0	0
1279	1	56	16-01-19			16-01-20	1	0	0	130	85	82	35	0	1	0	0	0	0	0	0	0	1	1	1	89	95.7	1	60	2	0	1	0	81.52	1	0	0	0	0	0	0
2066	1	53	16-04-07			16-04-07	1	0	0	120	60	70	12	0	1	0	1	1	0	0	0	0	2	1	1	69	95	1	39	2	0	1	0	110.58	1	0	0	0	0	0	0
2044	1	63	16-03-13			16-03-13	1	0	0	125	70	70	7	1	0	0	0	0	0	0	0	1	1	1	1	100	86.3	1	51	2	0	1	0	69.57	1	0	0	0	0	0	0
1541	1	53	16-04-08			16-04-11	1	0	0	136	68	76	24	0	1	0	0	0	0	0	0	0	1	1	1	64.3	81.9	1	60	2	0	1	0	119.95	1	0	0	0	0	0	0
117	1	58	14-06-30			14-07-02	1	0	0	130	70	58	24	1	0	0	0	0	0	0	0	0	1	1	1	83	81.5	1	55	2	0	1	0	87.73	1	0	0	0	0	0	0
2075	1	62	16-04-14			16-04-16	1	0	0	120	74	76	29	0	0	0	0	0	0	0	0	0	1	1	1	87	81.3	1	48	2	0	1	0	81.97	1	0	0	0	0	0	0
1694	1	63	14-08-11			14-08-11	1	0	0	130	70	94	5	0	1	0	0	0	0	0	0	1	1	1	1	154.77	77	1	54	2	0	1	0	42.03	1	0	0	0	0	0	0
561	1	52	15-03-01			15-03-05	1	0	0	140	91	96	24	1	0	0	0	1	0	0	1	0	1	1	1	75	69.6	1	62	2	0	1	0	100.82	1	0	0	0	0	0	0
1770	1	50	14-11-29			14-11-29	1	0	0	126	68	79	32	0	0	0	0	0	0	0	0	0	1	1	1	60	67.1	1	55	2	0	1	0	131.47	1	0	0	0	0	0	0
1771	1	53	14-12-01			14-12-01	1	0	0	150	100	61	72	1	0	0	0	0	0	0	0	0	1	1	0	129	61.9	1	60	2	0	1	0	53.71	1	0	0	0	0	0	0
1344	1	56	16-02-15			16-02-16	1	0	0	134	97	80	96	1	0	0	0	1	0	0	0	0	1	1	1	111.8	61.8	1	58	2	0	1	0	62.65	1	0	0	0	0	0	0
1842	1	53	15-03-18			15-03-24	1	0	0	130	70	95	18	0	1	0	0	0	0	0	0	1	1	1	1	61	61.6	1	47	2	0	1	0	127.47	1	0	0	0	0	0	0
2045	1	59	16-03-13			16-03-13	1	0	0	126	86	85	48	1	0	0	0	0	0	0	0	0	1	1	0	61	57.2	1	71	2	0	1	0	124.73	1	0	0	0	0	0	0
558	1	54	15-02-28			15-02-28	1	0	0	155	78	75	21	1	0	0	0	0	0	0	0	1	1	1	1	84	57.1	1	68	2	0	1	0	87.79	1	0	0	0	0	0	0
349	1	64	14-11-10			14-11-13	1	0	0	128	75	70	72	0	0	0	0	0	0	0	0	0	1	1	1	85.1	55.7	1	52	2	0	1	0	83.55	1	0	0	0	0	0	0
1104	1	62	15-11-11			15-11-12	1	0	0	138	72	82	168	0	0	0	0	0	0	0	0	0	1	1	1	75	54.7	1	55	2	0	1	0	97.28	1	0	0	0	0	0	0
1204	1	51	15-12-21			15-12-24	1	0	0	144	83	80	27	0	0	0	0	0	0	0	0	0	1	1	1	126	54.6	1	Data missing	2	0	1	0	55.62	1	0	0	0	0	0	0
1790	1	62	14-12-30			14-12-31	1	0	0	161	100	92	22	1	0	0	0	0	0	0	1	0	1	1	0	88	53.9	1	48	2	0	1	0	80.9	1	0	0	0	0	0	0
1913	1	56	15-06-02			15-06-02	1	0	0	135	70	48	2	0	0	0	0	0	0	0	0	1	1	1	1	63	52.5	1	64	2	0	1	0	121.45	1	0	0	0	0	0	0
1272	1	60	16-01-16			16-01-18	1	0	0	124	70	100	24	0	0	0	0	0	0	1	1	0	1	1	1	73	49.6	1	62	2	0	1	0	101.04	1	0	0	0	0	0	0
2073	1	60	16-04-11			16-04-13	1	0	0	132	78	75	72	0	0	0	0	0	0	0	1	0	1	1	1	101.4	47.97	1	55	2	0	1	0	69.15	1	0	0	0	0	0	0
663	1	61	15-04-19			15-04-19	1	0	0	144	82	72	14	1	0	0	0	0	0	0	0	1	1	1	1	84	47.7	1	Data missing	2	0	1	0	85.64	1	0	0	0	0	0	0
88	1	51	14-06-16			14-06-18	1	0	0	142	81	65	120	0	0	0	0	0	0	0	0	0	1	1	0	83	44.2	1	73	2	0	1	0	90.05	1	0	0	0	0	0	0
1862	1	61	15-04-05			15-04-08	1	0	0	130	75	90	24	0	1	0	0	0	0	0	0	0	1	1	1	72	42.5	1	55	2	0	1	0	102.31	1	0	0	0	0	0	0
1678	1	52	14-07-31			14-07-31	1	0	0	160	100	68	24	1	0	0	0	0	0	0	0	1	1	1	0	88	41.9	1	67	2	0	1	0	83.84	1	0	0	0	0	0	0
1686	1	59	14-08-03			14-08-06	1	0	0	148	85	68	25	1	0	0	0	0	0	0	0	0	2	1	0	80	41.8	1	53	2	0	1	0	91.22	1	0	0	0	0	0	0
1700	1	64	14-08-21			14-08-23	1	0	0	148	86	68	72	0	0	0	0	0	0	0	1	0	1	1	0	85	39.8	1	44	2	0	1	0	83.66	1	0	0	0	0	0	0
789	1	64	15-06-20			15-06-23	1	0	0	146	89	75	24	1	0	0	0	0	0	0	0	0	1	1	1	62	39.1	1	52	2	0	1	0	120.4	1	0	0	0	0	0	0
308	1	59	14-10-13			14-10-17	1	0	0	130	70	55	72	1	0	0	0	0	0	0	0	0	1	1	0	62	38.9	1	47	2	0	1	0	122.41	1	0	0	0	0	0	0
347	1	50	14-11-07			14-11-07	1	0	0	123	91	78	240	1	0	0	0	0	0	0	0	0	1	1	0	66	37.1	1	53	2	0	1	0	117.78	1	0	0	0	0	0	0
1620	1	63	14-05-24			14-05-24	1	0	0	133	94	90	5	1	0	0	0	0	0	0	0	1	1	1	1	87	36.2	1	42	2	0	1	0	81.7	1	0	0	0	0	0	0
1253	1	64	16-01-06			16-01-07	1	0	0	129	78	84	96	0	1	0	0	0	0	0	0	0	1	1	1	95.3	34.8	1	58	2	0	1	0	73.31	1	0	0	0	0	0	0
1610	1	58	14-05-09			14-05-09	1	0	0	126	70	80	16	1	0	0	0	0	0	0	1	1	1	1	0	67	32.5	1	53	2	0	1	0	112.32	1	0	0	0	0	0	0
1238	1	57	16-01-01			16-01-04	1	0	0	122	66	58	72	0	0	0	0	0	0	0	0	0	1	1	1	85	32	1	44	2	0	1	0	85.65	1	0	0	0	0	0	0
324	1	61	14-10-24			14-10-30	1	0	0	131	73	82	72	0	0	0	0	0	0	0	1	0	1	1	1	72	31.5	1	61	2	0	1	0	102.31	1	0	0	0	0	0	0
1528	1	57	16-04-07			16-04-12	1	0	0	144	68	78	72	1	1	0	0	0	0	0	0	0	1	1	0	85	30.8	1	67	2	0	1	0	85.65	1	0	0	0	0	0	0
908	1	51	15-08-19			15-08-25	1	0	0	123	79	88	96	0	0	0	0	0	0	0	0	0	1	1	0	90	30.7	1	34	2	0	1	0	82.01	1	0	0	0	0	0	0
1990	1	51	15-11-28			15-11-30	1	0	0	120	74	85	16	0	0	0	0	0	0	0	1	0	2	1	0	79	30.3	1	40	2	0	1	0	95.33	1	0	0	0	0	0	0
226	1	61	14-08-28			14-09-02	1	0	0	122	72	90	96	0	1	0	0	0	0	0	1	0	1	1	1	92	29.7	1	46	2	0	1	0	77.11	1	0	0	0	0	0	0
59	1	51	14-06-03			14-06-05	1	0	0	160	80	84	96	1	0	0	0	0	0	0	0	0	1	1	1	83.7	28.9	1	48	2	0	1	0	89.18	1	0	0	0	0	0	0
904	1	51	15-08-18			15-08-20	1	0	0	124	79	72	168	0	0	0	0	0	0	0	1	0	1	1	1	73.3	26.9	1	47	2	0	1	0	103.93	1	0	0	0	0	0	0
1971	1	54	15-11-06			15-11-06	1	0	0	127	84	71	3	1	0	0	0	0	0	0	0	1	1	1	1	73	25.9	1	73	2	0	1	0	103.22	1	0	0	0	0	0	0
321	1	51	14-10-21			14-10-25	1	0	0	124	74	68	96	1	1	0	0	0	0	0	1	0	1	1	1	72	25.1	1	62	2	0	1	0	106.1	1	0	0	0	0	0	0
525	1	64	15-02-14			15-02-15	1	0	0	156	86	82	48	0	1	0	0	0	0	0	0	0	1	1	1	89	24.2	1	62	2	0	1	0	79.34	1	0	0	0	0	0	0
1839	1	62	15-03-14				1	0	0	146	68	60	48	0	0	0	0	0	0	0	0	0	2	1	1	104	23.9	1	66	2	0	1	0	66.71	1	0	0	0	0	0	0
647	1	55	15-04-09			15-04-13	1	0	0	138	91	74	72	1	1	0	0	0	0	0	1	0	1	1	1	78	23.8	1	60	2	0	1	0	95.27	1	0	0	0	0	0	0
452	1	53	15-01-14			15-01-16	1	0	0	134	87	78	72	0	1	0	0	0	0	0	0	0	1	1	0	64	23.4	1	38	2	0	1	0	120.6	1	0	0	0	0	0	0
1619	1	64	14-05-22			14-05-26	1	0	0	128	80	78	56	1	0	0	0	0	0	0	0	0	1	1	1	84	23.1	1	67	2	0	1	0	84.81	1	0	0	0	0	0	0
1118	1	59	15-11-16			15-11-16	1	0	0	138	86	84	17	0	0	0	0	0	0	0	0	1	1	1	0	64	22.8	1	Data missing	2	0	1	0	118.01	1	0	0	0	0	0	0
548	1	52	15-02-26			15-02-26	1	0	0	145	90	66	3	1	1	0	0	0	0	0	0	1	1	1	1	63.6	22.6	1	64	2	0	1	0	121.95	1	0	0	0	0	0	0
994	1	61	15-09-21			15-09-23	1	0	0	161	91	78	72	0	0	0	0	1	0	0	0	0	1	1	1	72	22.4	1	Data missing	2	0	1	0	102.31	1	0	0	0	0	0	0
834	1	56	15-07-14			15-07-16	1	0	0	163	77	68	392	0	0	0	0	0	0	0	0	0	1	1	0	96	21.9	1	65	2	0	1	0	74.7	1	0	0	0	0	0	0
824	1	57	15-07-09			15-07-14	1	0	0	136	80	78	96	1	0	0	0	0	0	0	0	0	1	1	1	101.2	21.5	1	45	2	0	1	0	70.03	1	0	0	0	0	0	0
601	1	51	15-03-21			15-03-23	1	0	0	133	80	72	144	0	0	0	0	0	0	0	1	0	1	1	1	72	21	1	61	2	0	1	0	106.1	1	0	0	0	0	0	0
151	1	55	14-07-19			14-07-19	1	0	0	163	96	75	3	0	0	0	0	1	0	0	0	1	1	1	0	105	21	1	Data missing	2	0	1	0	67.6	1	0	0	0	0	0	0
1469	1	64	16-03-21			16-03-24	1	0	0	129	95	78	120	0	0	0	0	0	0	0	0	0	1	1	1	79	20.5	1	55	2	0	1	0	91.03	1	0	0	0	0	0	0
849	1	57	15-07-23			15-07-24	1	0	0	137	74	68	480	0	0	0	0	0	0	0	0	0	1	1	0	101	19.9	1	57	2	0	1	0	70.19	1	0	0	0	0	0	0
540	1	50	15-02-25			15-02-26	1	0	0	120	82	72	168	1	0	0	0	0	0	0	0	0	1	1	0	126	19.3	1	50	2	0	1	0	55.85	1	0	0	0	0	0	0
51	1	61	14-05-28			14-05-28	1	0	0	128	80	78	48	0	0	0	0	0	0	0	0	0	1	1	1	81.4	19	1	60	2	0	1	0	88.8	1	0	0	0	0	0	0
674	1	61	15-04-28			15-04-30	1	0	0	126	76	86	120	0	0	0	0	0	0	0	0	0	1	1	1	66	18.3	1	54	2	0	1	0	113.12	1	0	0	0	0	0	0
228	1	54	14-08-30			14-09-04	1	0	0	130	80	80	192	0	0	0	0	0	0	0	0	0	1	1	0	79.6	18.3	1	56	2	0	1	0	93.41	1	0	0	0	0	0	0
166	1	59	14-07-28			14-07-30	1	0	0	127	82	84	240	1	0	0	0	0	0	0	0	0	1	1	0	134.6	18.2	1	58	2	0	1	0	50.04	1	0	0	0	0	0	0
1460	1	51	16-03-18			16-03-21	1	0	0	157	103	76	120	1	1	0	0	0	0	0	0	0	1	1	1	73	17.8	1	Data missing	2	0	1	0	104.43	1	0	0	0	0	0	0
65	1	58	14-06-04			14-06-05	1	0	0	122	64	62	168	0	0	0	0	0	0	0	0	0	1	1	1	72.7	17	1	71	2	0	1	0	102.22	1	0	0	0	0	0	0
715	1	58	15-05-20			15-05-21	1	0	0	130	90	95	120	1	1	0	0	0	0	0	1	0	1	1	1	57.6	16.9	1	59	2	0	1	0	133.73	1	0	0	0	0	0	0
140	1	51	14-07-09			14-07-11	1	0	0	124	73	64	72	1	0	0	0	0	0	0	0	0	1	1	1	48.8	16.8	1	Data missing	2	0	1	0	166.21	1	0	0	0	0	0	0
1053	1	52	15-10-19			15-10-19	1	0	0	123	68	70	120	0	0	0	1	0	0	1	0	0	1	1	1	73	16.7	1	50	2	0	1	0	104.01	1	0	0	0	0	0	0
1444	1	56	16-03-14			16-03-16	1	0	0	136	86	70	168	1	0	0	0	1	0	0	0	0	1	1	0	96	16.4	1	57	2	0	1	0	74.7	1	0	0	0	0	0	0
909	1	53	15-08-19			15-08-20	1	0	0	128	83	76	168	0	1	0	0	0	0	0	0	0	1	1	1	95	16.2	1	61	2	0	1	0	76.45	1	0	0	0	0	0	0
284	1	54	14-09-24			14-09-24	1	0	0	124	88	78	240	1	0	0	0	0	0	0	0	0	1	1	0	88	16.2	1	Data missing	2	0	1	0	83.2	1	0	0	0	0	0	0
1195	1	63	15-12-17			15-12-19	1	0	0	135	70	85	168	0	1	0	0	0	0	0	0	0	1	1	1	188.1	16.1	1	Data missing	2	0	1	0	33.56	1	0	0	0	0	0	0
735	1	50	15-05-27			15-05-27	1	0	0	149	102	83	144	1	0	0	0	0	0	0	1	0	1	1	1	71	15.7	1	Data missing	2	0	1	0	108.26	1	0	0	0	0	0	0
2	1	63	14-05-03			14-05-04	1	0	0	137	85	80	72	0	1	0	1	1	0	0	0	0	1	1	0	59	15.5	1	53	2	0	1	0	127.91	1	0	0	0	0	0	0
1510	1	51	16-04-05			16-04-07	1	0	0	128	85	85	24	1	0	0	0	0	0	0	0	0	1	1	0	100	15.4	1	56	2	0	1	0	72.62	1	0	0	0	0	0	0
1855	1	59	15-04-01			15-04-01	1	0	0	154	70	64	2	0	1	0	0	0	0	0	0	1	1	1	0	58.3	15.3	1	60	2	0	1	0	131.42	1	0	0	0	0	0	0
1366	1	63	16-02-20			16-02-22	1	0	0	136	77	88	168	0	0	0	0	1	0	0	1	0	1	1	1	59.7	15.3	1	60	2	0	1	0	126.18	1	0	0	0	0	0	0
1252	1	64	16-01-06			16-01-07	1	0	0	132	76	70	288	1	0	0	0	0	0	0	0	0	1	1	0	88.3	15.1	1	58	2	0	1	0	80.06	1	0	0	0	0	0	0
192	1	58	14-08-06			14-08-07	1	0	0	125	78	86	120	0	0	0	0	0	0	0	1	0	1	1	1	87	14.6	1	44	2	0	1	0	83.09	1	0	0	0	0	0	0
1423	1	52	16-03-08			16-03-10	1	0	0	135	75	90	120	1	0	0	0	1	0	0	0	0	1	1	1	71.9	14.5	1	Data missing	2	0	1	0	105.85	1	0	0	0	0	0	0
1534	1	59	16-04-08			16-04-09	1	0	0	138	80	76	168	1	0	0	0	0	0	0	0	0	1	1	1	73	14.4	1	45	2	0	1	0	101.38	1	0	0	0	0	0	0
2072	1	53	16-04-11			16-04-11	1	0	0	120	60	70	3	1	0	0	0	0	0	0	0	1	1	1	1	118	14.4	1	71	2	0	1	0	59.53	1	0	0	0	0	0	0
68	1	53	14-06-05			14-06-13	1	0	0	128	79	62	360	0	0	0	0	0	0	0	1	0	1	1	0	108.2	14.3	1	61	2	0	1	0	65.79	1	0	0	0	0	0	0
213	1	64	14-08-19			14-08-20	1	0	0	133	71	80	216	1	0	0	0	0	0	0	0	0	1	1	0	127	14.3	1	Data missing	2	0	1	0	52.64	1	0	0	0	0	0	0
467	1	63	15-01-19			15-01-22	1	0	0	148	83	62	144	1	0	0	0	0	0	0	1	0	1	1	0	72	14	1	60	2	0	1	0	101.65	1	0	0	0	0	0	0
716	1	53	15-05-20			15-05-22	1	0	0	162	104	60	168	1	0	0	0	0	0	0	0	0	1	1	0	115	13.8	1	43	2	0	1	0	61.33	1	0	0	0	0	0	0
1523	1	51	16-04-06			16-04-07	1	0	0	125	83	90	360	1	0	0	0	0	0	0	0	0	1	1	0	124	13.7	1	43	2	0	1	0	56.66	1	0	0	0	0	0	0
240	1	63	14-09-04			14-09-09	1	0	0	121	72	74	168	0	1	0	0	1	0	0	0	0	1	1	1	86.5	13.7	1	46	2	0	1	0	82.25	1	0	0	0	0	0	0
1283	1	61	16-01-19			16-01-21	1	0	0	137	79	70	72	0	0	0	0	1	0	0	0	0	1	1	0	91	13.7	1	64	2	0	1	0	78.08	1	0	0	0	0	0	0
654	1	59	15-04-12			15-04-13	1	0	0	143	83	76	240	0	0	0	0	0	0	0	0	0	1	1	1	74	13.6	1	61	2	0	1	0	99.8	1	0	0	0	0	0	0
710	1	52	15-05-19			15-05-20	1	0	0	140	90	75	96	0	0	0	0	0	0	0	1	0	1	1	1	75.2	13.4	1	60	2	0	1	0	100.51	1	0	0	0	0	0	0
157	1	59	14-07-22			14-07-25	1	0	0	122	70	75	96	1	0	0	0	0	0	0	1	0	1	1	1	110	13.4	1	64	2	0	1	0	63.16	1	0	0	0	0	0	0
254	1	54	14-09-13			14-09-15	1	0	0	147	91	80	96	0	0	0	0	0	0	0	0	0	1	1	1	77	13.4	1	69	2	0	1	0	97.06	1	0	0	0	0	0	0
138	1	51	14-07-09			14-07-12	1	0	0	147	80	72	144	1	1	0	0	0	0	0	0	0	1	1	1	103	13.2	1	52	2	0	1	0	70.19	1	0	0	0	0	0	0
84	1	57	14-06-12				1	0	0	157	80	80	360	1	0	0	0	0	0	0	0	0	2	1	0	130	12.7	1	34	2	0	1	0	52.45	1	0	0	0	0	0	0
713	1	60	15-05-20			15-05-21	1	0	0	127	70	82	72	0	1	0	0	0	0	0	0	0	1	1	1	78.3	12.7	1	Data missing	2	0	1	0	93.19	1	0	0	0	0	0	0
1123	1	57	15-11-19			15-11-20	1	0	0	120	70	76	120	0	0	0	0	0	0	0	0	0	1	1	1	145	12.6	1	58	2	0	1	0	46.24	1	0	0	0	0	0	0
420	1	50	14-12-30			15-01-09	1	0	0	126	86	90	384	0	0	0	0	0	0	0	0	0	1	1	1	93	12.5	1	34	2	0	1	0	79.29	1	0	0	0	0	0	0
292	1	55	14-09-29			14-09-29	1	0	0	120	74	75	168	0	0	0	0	0	0	0	0	0	1	1	1	72	12.3	1	Data missing	2	0	1	0	104.49	1	0	0	0	0	0	0
105	1	57	14-06-24			14-06-27	1	0	0	168	82	72	120	0	1	0	0	0	0	0	0	0	1	1	1	88	11.9	1	41	2	0	1	0	82.29	1	0	0	0	0	0	0
405	1	61	14-12-17			14-12-18	1	0	0	140	80	75	168	1	0	0	0	0	0	0	1	0	1	1	0	84	11.8	1	66	2	0	1	0	85.64	1	0	0	0	0	0	0
111	1	64	14-06-26			14-06-27	1	0	0	130	80	80	168	0	0	0	0	0	0	0	0	0	1	1	1	92	11.7	1	63	2	0	1	0	76.36	1	0	0	0	0	0	0
359	1	58	14-11-19			14-11-20	1	0	0	126	76	76	360	0	1	0	0	0	0	0	1	0	1	1	1	122	11.5	1	35	2	0	1	0	56.24	1	0	0	0	0	0	0
619	1	52	15-03-30			15-03-31	1	0	0	125	76	76	360	0	0	0	0	1	0	0	0	0	1	1	0	83.1	11.5	1	44	2	0	1	0	89.57	1	0	0	0	0	0	0
529	1	50	15-02-18			15-02-25	1	0	0	125	73	76	72	0	0	0	0	0	0	0	0	0	1	1	1	75.8	11.5	1	62	2	0	1	0	100.39	1	0	0	0	0	0	0
384	1	64	14-12-02			14-12-03	1	0	0	121	65	86	192	1	0	0	0	0	0	0	0	1	1	1	0	80	11.4	1	60	2	0	1	0	89.72	1	0	0	0	0	0	0
943	1	64	15-08-31			15-09-02	1	0	0	124	82	84	120	1	0	0	0	1	0	1	0	1	2	1	1	95	11.1	1	63	2	0	1	0	73.58	1	0	0	0	0	0	0
1230	1	53	15-12-29			15-12-30	1	0	0	120	80	78	240	1	0	0	0	0	0	0	0	0	1	1	1	76.2	11.1	1	58	2	0	1	0	98.61	1	0	0	0	0	0	0
35	1	59	14-05-20			14-05-21	1	0	0	160	82	90	96	1	0	0	0	0	0	0	0	0	1	1	1	70.62	10.9	1	Data missing	2	0	1	0	105.34	1	0	0	0	0	0	0
1164	1	63	15-12-07			15-12-07	1	0	0	148	81	76	240	0	0	0	0	0	0	0	0	0	1	1	0	78	10.8	1	60	2	0	1	0	92.68	1	0	0	0	0	0	0
309	1	52	14-10-13			14-10-14	1	0	0	124	70	66	144	1	0	0	0	0	0	0	0	0	1	1	0	105	10.8	1	62	2	0	1	0	68.38	1	0	0	0	0	0	0
626	1	55	15-04-01			15-04-07	1	0	0	120	70	92	480	0	0	0	0	0	0	0	0	0	1	1	1	107.2	10.7	1	43	2	0	1	0	66.01	1	0	0	0	0	0	0
1278	1	62	16-01-18			16-01-18	1	0	0	126	88	96	240	1	0	0	0	0	0	0	0	0	1	1	1	104	10.5	1	54	2	0	1	0	66.71	1	0	0	0	0	0	0
993	1	64	15-09-20			15-09-23	1	0	0	127	73	76	24	1	0	0	0	0	0	0	0	0	1	1	1	99	10.1	1	Data missing	2	0	1	0	70.16	1	0	0	0	0	0	0
479	1	53	15-01-26			15-01-27	1	0	0	122	81	78	240	0	0	0	0	0	0	0	0	0	1	1	1	89	9.2	1	53	2	0	1	0	82.43	1	0	0	0	0	0	0
681	1	55	15-05-04			15-05-05	1	0	0	135	72	76	216	1	0	0	0	0	0	0	1	0	1	1	0	109	9.2	1	58	2	0	1	0	64.75	1	0	0	0	0	0	0
1010	1	59	15-09-28			15-09-29	1	0	0	131	79	72	216	1	1	0	0	0	0	0	0	0	1	1	0	111	9.2	1	70	2	0	1	0	62.51	1	0	0	0	0	0	0
684	1	58	15-05-05			15-05-06	1	0	0	156	89	92	144	1	1	0	0	0	0	0	0	0	1	1	0	118	8.8	1	58	2	0	1	0	58.45	1	0	0	0	0	0	0
332	1	57	14-10-27				1	0	0	136	98	82	144	1	1	0	0	1	0	0	0	0	2	1	1	157.9	7.8	1	Data missing	2	0	1	0	41.91	1	0	0	0	0	0	0
87	1	58	14-06-13			14-06-17	1	0	0	125	75	80	240	0	0	0	0	0	0	0	0	0	2	1	0	107	7.2	1	Data missing	2	0	1	0	65.44	1	0	0	0	0	0	0
957	1	61	15-09-07			15-09-09	1	0	0	120	59	68	240	0	0	0	0	0	0	0	0	0	1	1	0	97	7	1	Data missing	2	0	1	0	72.54	1	0	0	0	0	0	0
378	1	60	14-12-01			14-12-03	1	0	0	123	68	72	264	1	0	0	0	0	0	1	0	0	1	1	0	93	6.5	1	65	2	0	1	0	76.41	1	0	0	0	0	0	0
475	1	58	15-01-22			15-01-28	2	0	0	150	100	78	24	1	0	0	0	0	0	0	Not APP	Not APP	1	1	1	77	172.7	0	54	2	0	1	0	95.66	1	0	0	0	0	0	0
1466	1	55	16-03-20			16-03-21	2	0	0	139	90	70	13	0	0	0	0	0	0	0	Not APP	Not APP	1	1	1	57.2	111.1	0	67	2	0	1	0	136.27	1	0	0	0	0	0	0
1110	1	59	15-11-13			15-11-19	2	0	0	136	86	51	24	0	0	0	0	0	0	0	Not APP	Not APP	1	1	1	113	50.1	0	68	2	0	1	0	61.23	1	0	0	0	0	0	0
693	1	55	15-05-09			15-05-13	2	0	0	126	79	89	72	1	0	0	0	0	0	0	Not APP	Not APP	1	1	0	101	48	0	Data missing	2	0	1	0	70.7	1	0	0	0	0	0	0
1379	1	58	16-02-23			16-02-24	2	0	0	129	73	93	48	1	0	0	0	1	0	0	Not APP	Not APP	1	1	0	70.2	41.3	0	56	2	0	1	0	106.43	1	0	0	0	0	0	0
512	1	53	15-02-10			15-02-10	2	0	0	145	75	75	12	1	0	0	0	0	0	0	Not APP	Not APP	1	1	0	83.6	37.5	0	63	2	0	1	0	88.61	1	0	0	0	0	0	0
2154	1	55	14-07-04			14-07-07	2	0	0	130	83	80	24	0	1	0	1	0	0	0	Not APP	Not APP	1	1	0	69.02	35.5	0	64	2	0	1	0	109.71	1	0	0	0	0	0	0
2137	1	61	14-08-13			14-08-14	2	0	0	120	61	75	216	0	1	0	1	0	0	0	Not APP	Not APP	1	1	0	127	34.3	0	Data missing	2	0	1	0	53.15	1	0	0	0	0	0	0
276	1	62	14-09-22			14-09-24	2	0	0	136	81	70	48	1	0	0	0	0	0	0	Not APP	Not APP	1	1	1	122	30.9	0	65	2	0	1	0	55.49	1	0	0	0	0	0	0
382	1	55	14-12-02			14-12-06	2	0	0	140	89	82	120	0	0	0	0	0	0	0	Not APP	Not APP	1	1	0	77.9	28.4	0	38	2	0	1	0	95.41	1	0	0	0	0	0	0
871	1	61	15-08-03			15-08-06	2	0	0	140	91	86	72	0	0	0	0	0	0	0	Not APP	Not APP	1	1	1	72	27.6	0	65	2	0	1	0	102.31	1	0	0	0	0	0	0
1475	1	62	16-03-22			16-03-24	2	0	0	120	70	60	168	0	1	0	0	0	0	0	Not APP	Not APP	1	1	1	94	24.8	0	58	2	0	1	0	74.97	1	0	0	0	0	0	0
742	1	59	15-06-01			15-06-03	2	0	0	121	72	76	72	1	1	0	0	0	0	0	Not APP	Not APP	1	1	1	77	22.6	0	58	2	0	1	0	95.33	1	0	0	0	0	0	0
258	1	52	14-09-15			14-09-23	2	0	0	127	75	86	72	0	0	0	0	0	0	0	Not APP	Not APP	1	1	1	65	21.4	0	60	2	0	1	0	118.92	1	0	0	0	0	0	0
1509	1	50	16-04-05			16-04-06	2	0	0	146	96	70	120	0	1	0	0	0	0	0	Not APP	Not APP	1	1	0	69	20.9	0	62	2	0	1	0	111.89	1	0	0	0	0	0	0
818	1	64	15-07-05			15-07-06	2	0	0	123	70	52	120	0	0	0	1	0	0	0	Not APP	Not APP	1	1	1	87	20.9	0	Data missing	2	0	1	0	81.44	1	0	0	0	0	0	0
1325	1	56	16-02-02			16-02-03	2	0	0	133	88	90	240	1	0	0	0	1	0	0	Not APP	Not APP	1	1	0	85	19.4	0	37	2	0	1	0	85.96	1	0	0	0	0	0	0
156	1	63	14-07-22			14-07-25	2	0	0	156	103	73	96	1	0	0	0	0	0	0	Not APP	Not APP	1	1	0	78	19.4	0	56	2	0	1	0	92.68	1	0	0	0	0	0	0
1597	1	54	16-04-28			16-05-03	2	0	0	128	73	72	72	0	0	0	0	0	0	0	Not APP	Not APP	2	1	1	68	19.1	0	65	2	0	1	0	112.03	1	0	0	0	0	0	0
1007	1	56	15-09-28			15-09-30	2	0	0	140	82	55	120	1	0	0	0	0	0	0	Not APP	Not APP	1	1	1	105	17.6	0	66	2	0	1	0	67.36	1	0	0	0	0	0	0
1465	1	60	16-03-19			16-03-23	2	0	0	127	71	58	144	0	0	0	0	0	0	0	Not APP	Not APP	1	1	1	83	17	0	58	2	0	1	0	87.12	1	0	0	0	0	0	0
961	1	58	15-09-08			15-09-11	2	0	0	194	94	66	120	1	0	0	0	0	0	0	Not APP	Not APP	1	1	1	144	16.6	0	Data missing	2	0	1	0	46.45	1	0	0	0	0	0	0
2105	1	64	14-10-24			14-10-29	2	0	0	186	72	92	240	1	1	0	1	0	0	0	Not APP	Not APP	1	1	0	179	15.6	0	43	2	0	1	0	35.42	1	0	0	0	0	0	0
1476	1	63	16-03-22				2	0	0	121	72	72	48	0	0	0	0	0	0	0	Not APP	Not APP	2	1	0	112	15.1	0	53	2	0	1	0	61.05	1	0	0	0	0	0	0
290	1	54	14-09-28			14-09-29	2	0	0	135	79	68	96	0	0	0	0	0	0	0	Not APP	Not APP	1	1	1	55.7	14.2	0	Data missing	2	0	1	0	141.03	1	0	0	0	0	0	0
448	1	60	15-01-12			15-01-12	2	0	0	131	95	76	120	1	0	0	0	0	0	0	Not APP	Not APP	1	1	0	80	13.7	0	Data missing	2	0	1	0	90.91	1	0	0	0	0	0	0
410	1	61	14-12-21			15-01-08	2	0	0	148	75	68	120	0	0	0	0	0	0	0	Not APP	Not APP	1	1	1	105	12.9	0	61	2	0	1	0	66.2	1	0	0	0	0	0	0
787	1	58	15-06-20			15-06-26	2	0	0	126	75	68	72	0	0	0	0	0	0	0	Not APP	Not APP	1	1	1	99	11.9	0	61	2	0	1	0	71.58	1	0	0	0	0	0	0
2112	1	64	14-10-11			14-10-13	2	0	0	137	75	68	216	1	1	0	0	0	0	0	Not APP	Not APP	1	1	1	86	11.8	0	Data missing	2	0	1	0	82.54	1	0	0	0	0	0	0
2194	1	55	14-09-17			14-09-18	2	0	0	131	71	76	96	0	1	0	1	1	1	0	Not APP	Not APP	1	1	1	63	11.6	0	46	2	0	1	0	121.9	1	0	0	0	0	0	0
1054	1	58	15-10-19			15-10-22	2	0	0	142	68	58	48	0	1	0	0	0	0	0	Not APP	Not APP	1	1	0	77	11.5	0	Data missing	2	0	1	0	95.66	1	0	0	0	0	0	0
1205	1	58	15-12-21			15-12-23	2	0	0	120	73	70	168	1	0	0	0	0	0	0	Not APP	Not APP	1	1	0	91.5	11.1	0	55	2	0	1	0	78.39	1	0	0	0	0	0	0
2111	1	55	14-10-12			14-10-14	2	0	0	154	90	80	96	1	0	0	0	0	0	0	Not APP	Not APP	1	1	0	86.7	11	0	59	2	0	1	0	84.32	1	0	0	0	0	0	0
1125	1	51	15-11-19			15-11-21	2	0	0	124	76	64	168	0	0	0	0	0	0	0	Not APP	Not APP	1	1	0	101	10.6	0	Data missing	2	0	1	0	71.8	1	0	0	0	0	0	0
2089	1	63	14-12-07			14-12-07	2	0	0	159	68	80	168	1	0	0	0	0	0	0	Not APP	Not APP	1	1	0	86	10.5	0	68	2	0	1	0	82.8	1	0	0	0	0	0	0
1567	1	50	16-04-18			16-04-21	2	0	0	121	79	60	360	0	0	0	0	0	0	0	Not APP	Not APP	1	1	0	101.7	10.1	0	62	2	0	1	0	71.51	1	0	0	0	0	0	0
380	1	54	14-12-01			14-12-02	2	0	0	124	83	90	336	1	0	0	0	0	0	0	Not APP	Not APP	1	1	1	138	9.4	0	35	2	0	1	0	49.5	1	0	0	0	0	0	0
442	1	50	15-01-08			15-01-09	2	0	0	123	93	70	96	0	0	0	0	0	0	0	Not APP	Not APP	1	1	0	87.7	9.3	0	65	2	0	1	0	84.84	1	0	0	0	0	0	0
342	1	57	14-11-04			14-11-05	2	0	0	131	48	80	76	1	1	0	0	0	0	0	Not APP	Not APP	1	1	1	106.2	9.3	0	70	2	0	1	0	66.24	1	0	0	0	0	0	0
524	1	59	15-02-13			15-02-15	2	0	0	159	60	68	72	1	0	0	0	0	0	0	Not APP	Not APP	2	1	1	79	9.2	0	Data missing	2	0	1	0	92.55	1	0	0	0	0	0	0
1315	1	60	16-01-29			16-02-03	2	0	0	139	90	92	Data missing	1	0	0	0	0	0	0	Not APP	Not APP	1	1	0	77	8.4	0	21	2	0	1	0	95	1	0	0	0	0	0	0
476	1	62	15-01-23			15-01-28	2	0	0	169	79	84	96	1	0	0	0	0	0	0	Not APP	Not APP	1	1	0	97.82	7.3	0	67	2	0	1	0	71.6	1	0	0	0	0	0	0
2174	1	55	14-05-13			14-05-15	2	0	0	158	90	68	144	1	0	0	0	0	0	0	Not APP	Not APP	1	1	0	104	6.6	0	61	2	0	1	0	68.35	1	0	0	0	0	0	0
1587	1	50	16-04-24			16-04-26	2	0	0	120	77	64	192	1	0	0	1	1	0	0	Not APP	Not APP	2	1	1	118	5.1	0	40	2	0	1	0	60.24	1	0	0	0	0	0	0
1669	1	61	14-07-21			14-07-21	1	0	0	135	70	72	24	1	0	0	0	0	0	0	0	1	1	1	0	106	151.2	0	66	2	0	1	0	65.48	1	0	0	0	0	0	0
1515	1	53	16-04-05			16-04-13	1	0	0	148	97	92	48	0	0	0	0	0	0	0	0	0	1	1	0	72.04	63.61	0	72	2	0	1	0	105.21	1	0	0	0	0	0	0
1923	1	62	15-06-23			2015-06-25	1	0	0	138	90	65	20	0	0	0	0	0	0	0	0	0	1	1	1	80	52.4	0	54	2	0	1	0	90.3	1	0	0	0	0	0	0
790	1	57	15-06-21			15-06-30	1	0	0	179	123	70	24	1	1	0	0	0	0	0	0	0	1	1	1	97	38.9	0	67	2	0	1	0	73.54	1	0	0	0	0	0	0
1464	1	61	16-03-19			16-03-24	1	0	0	160	80	84	96	0	0	0	0	0	0	0	0	0	1	1	1	83	37.8	0	71	2	0	1	0	86.83	1	0	0	0	0	0	0
526	1	58	15-02-15			15-02-16	1	0	0	120	58	80	24	0	1	0	0	0	0	0	0	0	1	1	0	78	34.5	0	62	2	0	1	0	94.25	1	0	0	0	0	0	0
1775	1	52	14-12-12			14-12-15	1	0	0	120	80	75	13	0	0	0	0	0	0	0	0	0	1	1	0	68	31.8	0	75	2	0	1	0	112.89	1	0	0	0	0	0	0
408	1	51	14-12-20			14-12-22	1	0	0	134	71	76	72	0	0	0	0	0	0	0	1	0	1	1	1	89	30.6	0	48	2	0	1	0	83.08	1	0	0	0	0	0	0
383	1	59	14-12-02			14-12-03	1	0	0	125	75	68	120	0	0	0	0	0	0	0	1	0	1	1	0	108	28.6	0	63	2	0	1	0	64.52	1	0	0	0	0	0	0
887	1	57	15-08-10			15-08-11	1	0	0	134	83	72	96	0	0	0	0	0	0	0	1	0	2	1	1	104	27.7	0	57	2	0	1	0	67.86	1	0	0	0	0	0	0
1817	1	50	15-02-14			15-02-16	1	0	0	120	75	78	58	0	0	0	0	0	0	0	0	0	2	1	1	88	20.2	0	73	2	0	1	0	84.51	1	0	0	0	0	0	0
390	1	52	14-12-09			14-12-10	1	0	0	124	90	72	144	1	0	0	0	0	0	0	1	0	1	1	0	81	20.1	0	62	2	0	1	0	92.25	1	0	0	0	0	0	0
769	1	62	15-06-13			15-06-15	1	0	0	121	69	62	24	0	0	0	0	0	0	0	1	0	1	1	1	81	19.6	0	Data missing	2	0	1	0	89.02	1	0	0	0	0	0	0
427	1	55	15-01-04			15-01-06	1	0	0	124	74	70	72	0	1	0	0	0	0	0	0	0	1	1	1	65.5	16.5	0	65	2	0	1	0	116.54	1	0	0	0	0	0	0
652	1	61	15-04-11			15-04-13	1	0	0	164	94	82	120	1	0	0	0	0	0	0	0	0	1	1	0	77.9	14.8	0	62	2	0	1	0	93.42	1	0	0	0	0	0	0
392	1	56	14-12-11			14-12-12	1	0	0	153	82	72	144	0	0	0	0	0	0	0	0	0	1	1	0	87	14.7	0	61	2	0	1	0	83.68	1	0	0	0	0	0	0
493	1	64	15-02-01			15-02-02	1	0	0	189	98	78	120	1	1	0	0	0	0	0	1	0	1	1	1	96	12.8	0	60	2	0	1	0	72.7	1	0	0	0	0	0	0
1100	1	52	15-11-09			15-11-09	1	0	0	130	90	60	120	1	0	0	0	0	0	0	0	0	1	1	1	93.5	12.4	0	66	2	0	1	0	78.17	1	0	0	0	0	0	0
667	1	51	15-04-21			15-04-22	1	0	0	120	71	74	144	0	0	0	0	0	0	0	0	0	1	1	1	101	12.2	0	Data missing	2	0	1	0	71.8	1	0	0	0	0	0	0
404	1	61	14-12-17			14-12-19	1	0	0	126	64	68	144	0	1	0	0	0	0	0	0	0	1	1	0	115	11.9	0	59	2	0	1	0	59.6	1	0	0	0	0	0	0
931	1	57	15-08-27			15-08-28	1	0	0	126	77	70	120	1	1	0	0	0	0	0	1	0	1	1	0	86	11.9	0	Data missing	2	0	1	0	84.5	1	0	0	0	0	0	0
1232	1	59	15-12-29			15-12-30	1	0	0	120	71	70	168	0	0	0	0	0	0	0	1	0	1	1	1	67	11.7	0	68	2	0	1	0	111.93	1	0	0	0	0	0	0
816	1	61	15-07-03			15-07-04	1	0	0	131	72	76	48	0	0	0	1	0	0	0	0	0	1	1	0	95	11.5	0	65	2	0	1	0	74.3	1	0	0	0	0	0	0
678	1	54	15-04-30			15-05-04	1	0	0	140	86	68	144	1	0	0	0	0	0	0	0	0	1	1	1	80	11.4	0	62	2	0	1	0	92.87	1	0	0	0	0	0	0
973	1	50	15-09-14			15-09-14	1	0	0	146	85	82	120	0	1	0	0	0	0	0	0	0	1	1	0	105	11.4	0	Data missing	2	0	1	0	68.92	1	0	0	0	0	0	0
474	1	63	15-01-21			15-01-21	1	0	0	156	80	95	96	1	0	0	0	0	0	0	0	0	1	1	1	108	11.1	0	57	2	0	1	0	63.66	1	0	0	0	0	0	0
886	1	62	15-08-07			15-08-11	1	0	0	125	70	65	96	1	0	0	0	0	0	0	0	0	1	1	1	100	10.3	0	66	2	0	1	0	69.8	1	0	0	0	0	0	0
986	1	59	15-09-17			15-09-18	1	0	0	129	74	72	120	1	0	0	0	0	0	0	1	0	1	1	1	92.1	9.94	0	Data missing	2	0	1	0	77.53	1	0	0	0	0	0	0
1341	1	56	16-02-15				1	0	0	127	77	82	192	1	0	0	0	0	0	0	0	0	2	1	1	136.2	8.1	0	50	2	0	1	0	49.89	1	0	0	0	0	0	0
2146	2	56	14-07-22			14-07-22	2	0	0	156	78	92	8	1	0	0	1	0	0	0	Not APP	Not APP	1	1	0	53	183.4	1	63	2	0	1	0	110.01	1	0	0	0	0	0	0
2138	2	59	14-08-11			14-08-12	2	0	0	146	99	75	240	1	1	0	0	0	0	0	Not APP	Not APP	1	1	1	76	67.7	1	55	2	0	1	0	71.81	1	0	0	0	0	0	0
2098	2	58	14-11-07			14-11-08	2	0	0	154	80	84	168	0	1	0	0	0	0	0	Not APP	Not APP	1	1	0	81.2	55.8	1	Data missing	2	0	1	0	66.76	1	0	0	0	0	0	0
2101	2	62	14-11-04			14-11-06	2	0	0	127	77	88	168	1	0	0	1	0	0	0	Not APP	Not APP	1	1	1	82	21.4	1	59	2	0	1	0	65.12	1	0	0	0	0	0	0
795	2	53	15-06-23			15-06-24	2	0	0	121	82	66	96	0	0	0	0	0	0	0	Not APP	Not APP	1	1	1	58.6	11.7	1	70	2	0	1	0	99.07	1	0	0	0	0	0	0
1487	2	63	16-03-26			16-03-27	2	0	0	139	88	85	144	0	0	0	0	0	0	0	Not APP	Not APP	1	1	0	49	10.8	1	66	2	0	1	0	117.59	1	0	0	0	0	0	0
1936	2	64	15-07-08				1	0	0	120	70	73	11	0	0	0	0	0	0	0	0	0	2	1	1	86	116.3	1	42	2	0	1	0	61.24	1	0	0	0	0	0	0
98	2	52	14-06-20			14-06-23	1	0	0	146	67	67	20	1	1	0	0	0	0	0	0	0	1	1	1	64	106.2	1	49	2	0	1	0	89.83	1	0	0	0	0	0	0
129	2	60	14-07-05			14-07-16	1	0	0	138	93	67	48	1	0	0	0	0	0	0	1	0	1	1	1	101	53.9	1	30	2	0	1	0	51.54	1	0	0	0	0	0	0
33	2	56	14-05-19			14-05-19	1	0	0	135	82	75	72	1	1	0	0	0	0	0	0	0	1	1	0	40	51.2	1	Data missing	2	0	1	0	152.22	1	0	0	0	0	0	0
186	2	55	14-08-05			14-08-11	1	0	0	124	64	68	168	0	0	0	0	0	0	0	0	0	1	1	1	66	45.5	1	45	2	0	1	0	85.72	1	0	0	0	0	0	0
190	2	61	14-08-06			14-08-07	1	0	0	145	78	84	144	0	1	0	0	0	0	0	0	0	1	1	1	86	41	1	Data missing	2	0	1	0	61.84	1	0	0	0	0	0	0
1860	2	64	15-04-05			15-04-05	1	0	0	148	97	95	10	1	1	0	0	0	0	0	0	1	1	1	1	116	36.7	1	44	2	0	1	0	43.36	1	0	0	0	0	0	0
1937	2	59	15-07-11			15-07-13	1	0	0	123	82	74	24	1	1	0	0	0	0	0	0	0	1	1	1	49	26.9	1	64	2	0	1	0	119.17	1	0	0	0	0	0	0
1065	2	62	15-10-23			15-10-23	1	0	0	145	77	100	120	1	1	0	0	0	0	0	0	0	2	1	1	56.1	24	1	62	2	0	1	0	100.92	1	0	0	0	0	0	0
1950	2	59	15-09-22			15-09-22	1	0	0	178	86	74	17	1	0	0	0	0	0	0	0	1	1	1	0	62	19.1	1	70	2	0	1	0	90.83	1	0	0	0	0	0	0
960	2	58	15-09-07			15-09-09	1	0	0	128	78	67	214	1	1	0	0	0	0	0	1	0	1	1	0	65	15.5	1	Data missing	2	0	1	0	86.31	1	0	0	0	0	0	0
54	2	63	14-05-30			14-06-03	1	0	0	136	85	80	96	0	0	0	0	0	0	0	0	0	1	1	1	64	15.2	1	60	2	0	1	0	86.4	1	0	0	0	0	0	0
322	2	58	14-10-22			14-10-24	1	0	0	140	86	80	408	1	0	0	0	0	0	0	0	0	1	1	0	81	15	1	62	2	0	1	0	66.95	1	0	0	0	0	0	0
1388	2	56	16-02-26			16-03-02	1	0	0	139	97	66	96	1	0	0	0	1	0	0	0	0	1	1	0	77	15	1	62	2	0	1	0	71.49	1	0	0	0	0	0	0
814	2	52	15-07-01			15-07-04	1	0	0	130	74	70	144	1	0	0	1	0	0	0	1	0	1	1	0	14.3	14.3	1	Data missing	2	0	1	0	506.43	1	0	0	0	0	0	0
983	2	64	15-09-16			15-09-16	1	0	0	138	72	80	240	1	0	0	0	0	0	0	0	0	1	1	0	57	14.1	1	48	2	0	1	0	98.44	1	0	0	0	0	0	0
1516	2	61	16-04-05				1	0	0	135	74	60	144	0	0	0	0	0	0	0	0	0	2	1	1	62.21	13.97	1	60	2	0	1	0	89.86	1	0	0	0	0	0	0
1667	2	51	14-07-19			14-07-19	1	0	0	152	95	64	2	1	0	0	0	0	0	0	0	0	2	1	0	62	12.6	1	56	2	0	1	0	93.55	1	0	0	0	0	0	0
1193	2	58	15-12-17			15-12-23	1	0	0	154	89	66	168	1	1	0	0	0	0	0	0	0	1	1	0	125	10.4	1	53	2	0	1	0	40.58	1	0	0	0	0	0	0
39	2	63	14-05-26			14-05-28	1	0	0	150	80	88	120	0	1	0	0	0	0	0	0	0	1	1	1	66	8.7	1	Data missing	2	0	1	0	83.39	1	0	0	0	0	0	0
1674	2	57	14-07-23			14-07-23	2	0	0	170	80	82	2	1	0	0	0	0	0	0	Not APP	Not APP	2	1	1	51	96.4	0	58	2	0	1	0	114.59	1	0	0	0	0	0	0
1093	2	57	15-11-07			15-11-07	2	0	0	127	67	97	14	1	1	0	0	0	0	0	Not APP	Not APP	1	1	1	67.3	60.3	0	Data missing	2	0	1	0	83.21	1	0	0	0	0	0	0
473	2	59	15-01-21			15-01-27	2	0	0	149	97	70	72	0	0	0	0	0	0	0	Not APP	Not APP	2	1	1	52	26.6	0	64	2	0	1	0	111.27	1	0	0	0	0	0	0
1399	2	51	16-03-01			16-03-05	2	0	0	133	87	100	120	0	0	0	0	0	0	0	Not APP	Not APP	2	1	0	53	24.3	0	67	2	0	1	0	112.12	1	0	0	0	0	0	0
1440	2	61	16-03-12			16-03-18	2	0	0	134	73	70	96	1	1	0	0	1	0	0	Not APP	Not APP	1	1	0	49	23.9	0	63	2	0	1	0	118.36	1	0	0	0	0	0	0
1520	2	60	16-04-06			16-04-07	2	0	0	132	83	78	48	0	0	0	0	0	0	0	Not APP	Not APP	1	1	0	56	19.8	0	69	2	0	1	0	101.8	1	0	0	0	0	0	0
304	2	61	14-10-09			14-10-13	2	0	0	146	72	85	360	1	1	0	0	0	0	0	Not APP	Not APP	2	1	0	150.8	16.7	0	57	2	0	1	0	32.35	1	0	0	0	0	0	0
1320	2	64	16-01-31			16-02-03	1	0	0	149	85	80	96	1	1	0	0	1	0	0	1	0	1	1	1	87	28.8	0	64	2	0	1	0	60.43	1	0	0	0	0	0	0
1355	2	61	16-02-17			16-02-18	1	0	0	128	88	100	240	1	1	0	0	1	0	0	0	0	1	1	0	57.6	20.1	0	59	2	0	1	0	98.21	1	0	0	0	0	0	0
1266	2	63	16-01-12			16-01-18	1	0	0	131	72	50	144	0	1	0	0	0	0	0	1	0	1	1	1	56	18.1	0	59	2	0	1	0	100.8	1	0	0	0	0	0	0
804	2	62	15-06-28			15-06-29	1	0	0	130	59	56	144	1	1	0	0	0	0	0	0	0	1	1	1	69	11.9	0	58	2	0	1	0	79.48	1	0	0	0	0	0	0
2134	1	57	14-08-20			14-08-21	2	0	0	120	70	72	48	1	0	0	0	0	0	0	Not APP	Not APP	1	0	0	55.5	86.4	1	72	2	0	1	0	140.08	1	0	0	0	0	0	0
835	1	61	15-07-14			15-07-15	2	0	0	143	83	60	336	0	1	0	1	0	0	0	Not APP	Not APP	1	0	0	93.6	15.6	1	62	2	0	1	0	75.59	1	0	0	0	0	0	0
1429	1	56	16-03-09			16-03-11	2	0	0	146	75	80	360	0	0	0	0	0	0	0	Not APP	Not APP	2	0	0	67	14.2	1	66	2	0	1	0	113.12	1	0	0	0	0	0	0
630	1	62	15-04-02			15-04-03	2	0	0	130	84	80	336	1	0	0	0	0	0	0	Not APP	Not APP	1	0	0	109	11.4	1	42	2	0	1	0	63.19	1	0	0	0	0	0	0
846	1	54	15-07-22			15-07-23	2	0	0	138	77	67	480	0	0	0	0	1	0	0	Not APP	Not APP	2	0	0	83	11.1	1	55	2	0	1	0	89.01	1	0	0	0	0	0	0
1255	1	52	16-01-06			16-01-07	2	0	0	121	82	69	216	0	0	0	0	0	0	0	Not APP	Not APP	1	0	0	67	10.8	1	61	2	0	1	0	114.84	1	0	0	0	0	0	0
147	1	63	14-07-14			14-07-15	2	0	0	185	101	66	240	1	0	0	0	0	0	0	Not APP	Not APP	1	0	0	79	10.7	1	Data missing	2	0	1	0	91.33	1	0	0	0	0	0	0
1058	1	54	15-10-20			15-10-23	2	0	0	138	97	92	72	0	0	0	0	0	0	0	Not APP	Not APP	1	0	0	80.8	10.2	1	58	2	0	1	0	91.81	1	0	0	0	0	0	0
1552	1	52	16-04-12			16-04-13	2	0	0	126	79	78	96	1	0	0	0	0	0	0	Not APP	Not APP	1	0	0	90	7.8	1	65	2	0	1	0	81.69	1	0	0	0	0	0	0
1139	1	53	15-11-23			15-12-04	2	0	0	129	74	72	288	0	0	0	1	0	0	0	Not APP	Not APP	2	0	0	114	5.9	1	Data missing	2	0	1	0	61.95	1	0	0	0	0	0	0
2168	1	54	14-05-22			14-05-23	2	0	0	131	101	60	192	0	0	0	1	0	0	0	Not APP	Not APP	1	0	0	81.58	1.9	1	66	2	0	1	0	90.8	1	0	0	0	0	0	0
624	1	56	15-04-01			15-04-02	1	0	0	146	109	76	24	1	0	0	0	0	0	0	0	0	1	0	0	91	107.8	1	47	2	0	1	0	79.45	1	0	0	0	0	0	0
1868	1	64	15-04-13			15-04-13	1	0	0	146	92	60	7	1	0	0	0	0	0	0	0	1	1	0	0	120.5	95.9	1	49	2	0	1	0	55.92	1	0	0	0	0	0	0
143	1	63	14-07-10			14-07-11	1	0	0	128	88	76	240	1	0	0	0	0	0	0	0	0	1	0	0	62	67.1	1	41	2	0	1	0	120.79	1	0	0	0	0	0	0
1675	1	61	14-07-23			14-07-23	1	0	0	125	70	68	1	0	0	0	0	0	0	0	0	0	2	0	0	47.9	61.7	1	65	2	0	1	0	163.75	1	0	0	0	0	0	0
1746	1	50	14-10-14			14-10-14	1	0	0	123	75	92	3	0	0	0	0	0	0	0	0	1	1	0	0	76	36.6	1	42	2	0	1	0	100.09	1	0	0	0	0	0	0
248	1	54	14-09-09			14-09-10	1	0	0	147	86	72	360	0	0	0	0	0	0	0	0	0	1	0	0	72.6	32	1	65	2	0	1	0	103.88	1	0	0	0	0	0	0
844	1	60	15-07-20			15-07-23	1	0	0	195	100	66	96	1	1	0	0	0	0	0	0	0	1	0	0	95	30.1	1	48	2	0	1	0	74.55	1	0	0	0	0	0	0
1882	1	64	15-04-29			15-04-29	1	0	0	145	90	52	3	1	0	0	0	0	0	0	0	1	1	0	0	91	29.9	1	72	2	0	1	0	77.33	1	0	0	0	0	0	0
859	1	54	15-07-28			15-07-29	1	0	0	132	70	60	24	0	0	0	0	0	0	0	0	0	1	0	0	68	27.6	1	65	2	0	1	0	112.03	1	0	0	0	0	0	0
1632	1	61	14-06-05			14-06-09	1	0	0	122	84	89	120	1	0	0	0	0	0	0	0	0	1	0	0	180	27.5	1	34	2	0	1	0	35.54	1	0	0	0	0	0	0
1731	1	57	14-09-22			14-09-23	1	0	0	145	72	82	216	1	0	0	0	0	0	0	0	0	1	0	0	63	24.9	1	62	2	0	1	0	121.01	1	0	0	0	0	0	0
1798	1	61	15-01-05			15-01-05	1	0	0	125	75	68	5	0	0	0	0	0	0	0	0	1	1	0	0	101	23.7	1	62	2	0	1	0	69.23	1	0	0	0	0	0	0
1131	1	51	15-11-21			15-11-25	1	0	0	125	58	58	168	0	1	0	0	0	0	0	0	0	1	0	0	84	15.6	1	64	2	0	1	0	88.81	1	0	0	0	0	0	0
1958	1	59	15-10-03			15-10-03	1	0	0	135	75	63	5	0	0	0	0	0	0	0	0	1	1	0	0	76.5	15.2	1	Data missing	2	0	1	0	96.05	1	0	0	0	0	0	0
131	1	64	14-07-06			14-07-08	1	0	0	185	81	60	168	1	1	0	0	0	0	0	0	0	1	0	0	88	15	1	64	2	0	1	0	80.38	1	0	0	0	0	0	0
299	1	50	14-10-08			14-10-10	1	0	0	129	80	90	98	1	0	0	0	0	0	0	0	0	1	0	0	102.9	14.6	1	68	2	0	1	0	70.55	1	0	0	0	0	0	0
1976	1	64	15-11-10			15-11-10	1	0	0	120	80	60	2	1	0	0	0	0	0	0	0	1	1	0	0	79	13.3	1	58	2	0	1	0	91.03	1	0	0	0	0	0	0
1086	1	63	15-11-01			15-11-16	1	0	0	138	88	67	336	1	1	0	0	0	0	0	0	0	2	0	0	79	12.6	1	60	2	0	1	0	91.33	1	0	0	0	0	0	0
872	1	59	15-08-03			15-08-04	1	0	0	152	74	52	120	1	0	0	1	0	0	0	0	0	1	0	0	88	12.6	1	46	2	0	1	0	81.72	1	0	0	0	0	0	0
73	1	59	14-06-05			14-06-06	1	0	0	134	94	86	240	1	0	0	0	0	0	0	1	0	1	0	0	103	11.9	1	48	2	0	1	0	68.14	1	0	0	0	0	0	0
279	1	51	14-09-23			14-09-24	1	0	0	130	82	80	120	1	1	0	0	0	0	0	0	0	2	0	0	89	11.3	1	Data missing	2	0	1	0	83.08	1	0	0	0	0	0	0
1406	1	51	16-03-03			16-03-04	1	0	0	135	73	68	360	0	0	0	0	1	0	0	0	0	1	0	0	93	11.3	1	55	2	0	1	0	78.97	1	0	0	0	0	0	0
162	1	51	14-07-24			14-07-28	1	0	0	163	91	60	168	1	1	0	0	0	0	0	0	0	1	0	0	84	11.2	1	60	2	0	1	0	88.81	1	0	0	0	0	0	0
341	1	64	14-10-31			14-11-03	1	0	0	123	72	78	72	1	0	0	0	0	0	0	1	0	1	0	0	114	11.1	1	62	2	0	1	0	59.62	1	0	0	0	0	0	0
335	1	57	14-10-28			14-10-28	1	0	0	138	71	67	360	0	0	0	0	0	0	0	0	0	1	0	0	72	11	1	53	2	0	1	0	103.73	1	0	0	0	0	0	0
225	1	51	14-08-26			14-08-27	1	0	0	142	90	62	456	0	0	0	0	0	0	0	0	0	1	0	0	89	10.7	1	Data missing	2	0	1	0	83.08	1	0	0	0	0	0	0
1395	1	52	16-02-29			16-03-02	1	0	0	122	77	59	48	1	0	0	0	0	0	0	1	0	1	0	0	110.7	10.2	1	53	2	0	1	0	64.33	1	0	0	0	0	0	0
862	1	61	15-07-29			15-07-30	1	0	0	142	81	85	192	1	1	0	0	0	0	0	0	0	1	0	0	96	9.9	1	45	2	0	1	0	73.41	1	0	0	0	0	0	0
918	1	51	15-08-23			15-08-24	1	0	0	126	77	68	376	0	0	0	0	0	0	0	1	0	1	0	0	96	9.5	1	Data missing	2	0	1	0	76.13	1	0	0	0	0	0	0
1189	1	52	15-12-16			15-12-19	1	0	0	122	89	63	240	0	0	0	0	0	0	1	1	0	1	0	0	100	9.4	1	70	2	0	1	0	72.34	1	0	0	0	0	0	0
1157	1	62	15-12-03			15-12-04	1	0	0	123	68	70	240	1	0	0	0	0	0	0	0	0	1	0	0	66.7	8.6	1	Data missing	2	0	1	0	111.38	1	0	0	0	0	0	0
91	1	51	14-06-16			14-06-17	1	0	0	127	70	92	168	1	0	0	0	0	0	0	0	0	1	0	0	77	8.5	1	Data missing	2	0	1	0	98.19	1	0	0	0	0	0	0
9	1	56	14-05-06			14-05-08	1	0	0	138	90	78	105	0	0	0	0	0	0	0	0	0	1	0	0	79	7.6	1	51	2	0	1	0	93.54	1	0	0	0	0	0	0
595	1	58	15-03-16			15-03-20	1	0	0	145	70	80	360	0	0	0	1	0	0	0	0	0	1	0	0	73	7.4	1	60	2	0	1	0	101.73	1	0	0	0	0	0	0
1419	1	59	16-03-08			16-03-12	1	0	0	130	80	78	360	1	0	0	0	1	0	0	0	0	1	0	0	109	7.1	1	53	2	0	1	0	63.83	1	0	0	0	0	0	0
275	1	51	14-09-21			14-09-22	1	0	0	125	77	78	480	0	0	0	0	0	0	0	0	0	1	0	0	96	6.8	1	62	2	0	1	0	76.13	1	0	0	0	0	0	0
46	1	63	14-05-28			14-05-29	1	0	0	147	73	84	600	0	1	0	0	0	0	0	0	0	1	0	0	83	6.3	1	47	2	0	1	0	86.27	1	0	0	0	0	0	0
1034	1	56	15-10-11			15-10-12	1	0	0	128	72	74	360	1	1	0	0	0	0	0	0	0	2	0	0	82.6	2.9	1	44	2	0	1	0	88.85	1	0	0	0	0	0	0
720	1	50	15-05-21			15-05-22	2	0	0	126	79	89	9	1	0	0	0	0	0	0	Not APP	Not APP	1	0	0	77	136.1	0	54	2	0	1	0	98.59	1	0	0	0	0	0	0
903	1	60	15-08-17			15-08-25	2	0	0	137	70	90	24	0	1	0	0	0	0	0	Not APP	Not APP	2	0	0	76.9	31.6	0	47	2	0	1	0	95.15	1	0	0	0	0	0	0
1258	1	50	16-01-07			16-01-08	2	0	0	125	74	68	120	0	0	0	0	0	0	0	Not APP	Not APP	1	0	0	79	17.5	0	73	2	0	1	0	95.71	1	0	0	0	0	0	0
1562	1	63	16-04-17			16-04-20	2	0	0	120	74	60	480	0	0	0	0	0	0	0	Not APP	Not APP	1	0	0	103	14.5	0	62	2	0	1	0	67.24	1	0	0	0	0	0	0
563	1	53	15-03-02			15-03-03	2	0	0	126	77	60	480	0	0	0	0	0	0	0	Not APP	Not APP	1	0	0	83	13.6	0	Data missing	2	0	1	0	89.35	1	0	0	0	0	0	0
2199	1	58	14-08-01			14-08-05	2	0	0	147	68	70	96	1	1	0	0	0	0	0	Not APP	Not APP	1	0	0	106	12.1	0	57	2	0	1	0	66.15	1	0	0	0	0	0	0
861	1	60	15-07-28			15-07-29	2	0	0	135	70	65	168	0	1	0	0	0	0	0	Not APP	Not APP	1	0	0	102.2	11.8	0	Data missing	2	0	1	0	68.52	1	0	0	0	0	0	0
1308	1	52	16-01-28			16-01-29	2	0	0	152	80	80	31	0	0	0	0	0	0	0	Not APP	Not APP	2	0	0	70.7	11.6	0	67	2	0	1	0	107.93	1	0	0	0	0	0	0
458	1	50	15-01-14			15-01-15	2	0	0	130	80	80	480	0	1	0	0	0	0	1	Not APP	Not APP	1	0	0	76	10.9	0	67	2	0	1	0	100.09	1	0	0	0	0	0	0
817	1	61	15-07-03			15-07-06	2	0	0	124	71	72	336	0	0	0	1	0	0	0	Not APP	Not APP	1	0	0	59	10.2	0	Data missing	2	0	1	0	128.75	1	0	0	0	0	0	0
847	1	61	15-07-22			15-07-23	2	0	0	137	74	90	480	1	0	0	1	0	0	0	Not APP	Not APP	1	0	0	77.8	9.2	0	Data missing	2	0	1	0	93.56	1	0	0	0	0	0	0
222	1	59	14-08-25			14-08-26	2	0	0	141	85	65	192	0	0	0	0	0	0	0	Not APP	Not APP	2	0	0	107	9.1	0	Data missing	2	0	1	0	65.21	1	0	0	0	0	0	0
1302	1	53	16-01-26			16-01-27	2	0	0	130	70	90	96	0	0	0	0	1	0	0	Not APP	Not APP	1	0	0	94	8.9	0	60	2	0	1	0	77.39	1	0	0	0	0	0	0
1306	1	51	16-01-27			16-01-28	2	0	0	125	60	75	480	0	0	0	0	1	0	0	Not APP	Not APP	1	0	0	81.6	8.4	0	65	2	0	1	0	91.83	1	0	0	0	0	0	0
217	1	64	14-08-21			14-08-23	2	0	0	130	88	68	168	0	1	0	0	0	0	0	Not APP	Not APP	2	0	0	81	7.9	0	Data missing	2	0	1	0	88.44	1	0	0	0	0	0	0
1001	1	61	15-09-25			15-09-28	2	0	0	122	73	78	168	1	0	0	0	0	0	0	Not APP	Not APP	1	0	0	119.5	7.7	0	Data missing	2	0	1	0	57.02	1	0	0	0	0	0	0
269	1	53	14-09-18			14-10-08	2	0	0	135	72	75	480	1	0	0	0	0	0	0	Not APP	Not APP	2	0	0	110	6.9	0	64	2	0	1	0	64.55	1	0	0	0	0	0	0
1241	1	62	16-01-04			16-01-06	2	0	0	144	69	76	336	1	1	0	0	0	0	0	Not APP	Not APP	1	0	0	132	5.5	0	66	2	0	1	0	50.67	1	0	0	0	0	0	0
[truncated: 206 more rows]
